# Supplementary material for: De Novo Transcriptome Assembly and Population Genetic Analyses for an Endangered Chinese Endemic Acer miaotaiense (Aceraceae)
Source: Genes (Basel). 2018 Jul 27;9(8):378. doi: 10.3390/genes9080378 (PMC6115825; doi:10.3390/genes9080378)
Supplement: Supplementary file 1 [file genes-09-00378-s001.zip]

Archive with 3 entries (3 files):
- Supplementary/desktop.ini
- Supplementary/Supplementary Figures.docx
- Supplementary/Supplementary Tables.xlsx
