# Supplementary material for: De Novo Transcriptome Assembly and Population Genetic Analyses for an Endangered Chinese Endemic Acer miaotaiense (Aceraceae)
Source: Genes (Basel). 2018 Jul 27;9(8):378. doi: 10.3390/genes9080378 (PMC6115825; doi:10.3390/genes9080378)
Supplement: Supplementary file 1 [file genes-09-00378-s001.zip › Supplementary/Supplementary Tables.xlsx]

## Sheet: Table S1
Summary of the analysis of de novo assembled of Acer miaotaiense
Category	Items	Number
Raw reads	Total Raw read	21812509
Clean reads	Total clean reads	21485322
	Total clean nucleotides (nt)	6434853939
	Q30 percentage	0.8882
	GC percentage	0.4446

## Sheet: Table S2
Summary Analyses of transcriptome sequencing for A. miaotaiense
Unigene	200-300	39,574(42.41%)
	300-500	20,739(22.23%)
	500-1000	16,061(17.21%)
	1000-2000	10,722(11.49%)
	2000+	6,209(6.65%)
	Total Number	93305
	Total Length	62398390
	N50 Length	1138
	Mean Length	668

## Sheet: Table S3
The Kyoto Encyclopedia of Genes and Genomes (KEGG) annotation.
KEGG pathway	Pathway ID	Gene_number	Percentage %	Gene_ID	KOs
Glycolysis / Gluconeogenesis	ko00010	503	2.36717	TRINITY_DN1073_c0_g1;TRINITY_DN10966_c0_g1;TRINITY_DN12997_c0_g1;TRINITY_DN12997_c0_g2;TRINITY_DN13197_c0_g1;TRINITY_DN13297_c0_g1;TRINITY_DN13329_c0_g1;TRINITY_DN15426_c0_g1;TRINITY_DN16195_c0_g1;TRINITY_DN17842_c0_g2;TRINITY_DN18549_c0_g1;TRINITY_DN20752_c0_g1;TRINITY_DN20982_c0_g1;TRINITY_DN21846_c0_g1;TRINITY_DN22220_c0_g1;TRINITY_DN22220_c0_g2;TRINITY_DN22308_c0_g1;TRINITY_DN23106_c0_g1;TRIN…	K01803+K01623+K03841+K03841+K00121+K00161+K00128+K01623+K00895+K01610+K01810+K00382+K00844+K01895+K01803+K01803+K01895+K01689+K00128+K00121+K00121+K00161+K00134+K01610+K01810+K01895+K00627+K01803+K01803+K00844+K00844+K01610+K01803+K01623+K00134+K03841+K01689+K15633+K01623+K00128+K00850+K00128+K01623+K03841+K00128+K00873+K01835+K00873+K01568+K00128+K00121+K00382+K00382+K00850+K01835+K01568+K00128+…
Citrate cycle (TCA cycle)	ko00020	306	1.44007	TRINITY_DN10386_c0_g1;TRINITY_DN12271_c0_g1;TRINITY_DN12441_c0_g1;TRINITY_DN12923_c0_g1;TRINITY_DN13297_c0_g1;TRINITY_DN13869_c0_g1;TRINITY_DN14305_c0_g1;TRINITY_DN15839_c0_g1;TRINITY_DN16188_c0_g1;TRINITY_DN16328_c0_g1;TRINITY_DN16681_c0_g1;TRINITY_DN17842_c0_g2;TRINITY_DN19632_c0_g1;TRINITY_DN2002_c0_g1;TRINITY_DN20055_c0_g1;TRINITY_DN20752_c0_g1;TRINITY_DN23261_c0_g1;TRINITY_DN23261_c1_g1;TRIN…	K01958+K01647+K00025+K00234+K00161+K01647+K01647+K00026+K01681+K00030+K00025+K01610+K01681+K00031+K01648+K00382+K00164+K00164+K01681+K00030+K00161+K01681+K01610+K00627+K01681+K01899+K01899+K00234+K01610+K00235+K01647+K01681+K01681+K01647+K01647+K01647+K00026+K00026+K01648+K01648+K00235+K00235+K00164+K00382+K00382+K01681+K01958+K00164+K01679+K01900+K01900+K00026+K01899+K00161+K01681+K01647+K01681+…
Pentose phosphate pathway	ko00030	258	1.21417	TRINITY_DN10396_c0_g1;TRINITY_DN10966_c0_g1;TRINITY_DN12997_c0_g1;TRINITY_DN12997_c0_g2;TRINITY_DN15426_c0_g1;TRINITY_DN16195_c0_g1;TRINITY_DN18549_c0_g1;TRINITY_DN1959_c0_g1;TRINITY_DN2110_c0_g1;TRINITY_DN31675_c0_g1;TRINITY_DN35456_c0_g1;TRINITY_DN37981_c0_g1;TRINITY_DN40678_c0_g1;TRINITY_DN41252_c0_g1;TRINITY_DN41877_c0_g1;TRINITY_DN43624_c0_g1;TRINITY_DN44322_c0_g1;TRINITY_DN44779_c0_g1;TRINI…	K00615+K01623+K03841+K03841+K01623+K00895+K01810+K00615+K00615+K01810+K00616+K01623+K03841+K00036+K00033+K00033+K01623+K00850+K01623+K03841+K00616+K00616+K01835+K00615+K00616+K00850+K01783+K01783+K01835+K00615+K01835+K00615+K00615+K00615+K03841+K01810+K01624+K00948+K00615+K01783+K01783+K00615+K01623+K00615+K00615+K00615+K00615+K01810+K01835+K03841+K00615+K00036+K03841+K00036+K01835+K00615+K00615+…
Pentose and glucuronate interconversions	ko00040	225	1.05887	TRINITY_DN12490_c0_g1;TRINITY_DN13329_c0_g1;TRINITY_DN15482_c0_g1;TRINITY_DN16650_c0_g1;TRINITY_DN16893_c0_g1;TRINITY_DN19282_c0_g1;TRINITY_DN19282_c0_g2;TRINITY_DN20990_c0_g1;TRINITY_DN21896_c0_g1;TRINITY_DN22141_c0_g1;TRINITY_DN23769_c0_g1;TRINITY_DN27754_c1_g1;TRINITY_DN34131_c0_g1;TRINITY_DN40549_c0_g1;TRINITY_DN40549_c0_g2;TRINITY_DN42787_c0_g1;TRINITY_DN43074_c0_g1;TRINITY_DN43074_c0_g2;TRI…	K00008+K00128+K01213+K00963+K01051+K01213+K01213+K01051+K01728+K01728+K00128+K01728+K18106+K00012+K00012+K01213+K01051+K01051+K00128+K00128+K00128+K01728+K01728+K00128+K01051+K17743+K01783+K01783+K00128+K00002+K01728+K00854+K00008+K01728+K01728+K01783+K01051+K00008+K01783+K00002+K01805+K01051+K01051+K00128+K01213+K01213+K00008+K01051+K01051+K01051+K01051+K01051+K01051+K00128+K01051+K01728+K00128+…
Fructose and mannose metabolism	ko00051	204	0.960045	TRINITY_DN1073_c0_g1;TRINITY_DN10966_c0_g1;TRINITY_DN12490_c0_g1;TRINITY_DN12997_c0_g1;TRINITY_DN12997_c0_g2;TRINITY_DN15426_c0_g1;TRINITY_DN16195_c0_g1;TRINITY_DN20982_c0_g1;TRINITY_DN22220_c0_g1;TRINITY_DN22220_c0_g2;TRINITY_DN34113_c0_g1;TRINITY_DN34208_c0_g1;TRINITY_DN34660_c0_g1;TRINITY_DN35175_c0_g1;TRINITY_DN35175_c0_g2;TRINITY_DN37377_c0_g1;TRINITY_DN37981_c0_g1;TRINITY_DN38930_c0_g1;TRIN…	K01803+K01623+K00008+K03841+K03841+K01623+K00895+K00844+K01803+K01803+K01803+K19355+K01803+K00844+K00844+K01803+K01623+K00847+K03841+K01623+K00850+K01623+K03841+K19355+K00850+K00966+K19355+K19355+K03841+K01809+K00008+K01624+K00008+K01103+K01623+K01805+K03841+K01809+K03841+K01803+K00844+K00008+K17497+K01803+K01803+K01624+K01624+K00847+K01805+K19355+K00844+K01803+K00850+K00850+K01624+K01624+K01624+…
Galactose metabolism	ko00052	180	0.847099	TRINITY_DN16650_c0_g1;TRINITY_DN20982_c0_g1;TRINITY_DN24605_c0_g1;TRINITY_DN35175_c0_g1;TRINITY_DN35175_c0_g2;TRINITY_DN39903_c0_g1;TRINITY_DN41722_c0_g1;TRINITY_DN44779_c0_g1;TRINITY_DN47820_c1_g1;TRINITY_DN48366_c0_g1;TRINITY_DN49280_c0_g1;TRINITY_DN49566_c0_g1;TRINITY_DN4967_c0_g1;TRINITY_DN49946_c0_g1;TRINITY_DN51533_c0_g1;TRINITY_DN52693_c0_g1;TRINITY_DN53200_c0_g1;TRINITY_DN53267_c0_g1;TRIN…	K00963+K00844+K07407+K00844+K00844+K06617+K18819+K00850+K01835+K06611+K00850+K01835+K06617+K01835+K07407+K01785+K01785+K00965+K01835+K06617+K00844+K06617+K06617+K06617+K01835+K01835+K01187+K06617+K00844+K00963+K00963+K00963+K00850+K18819+K18819+K00850+K01187+K01187+K00011+K00850+K00850+K00850+K07407+K01785+K00850+K00850+K01193+K00963+K00844+K00850+K00850+K00850+K00850+K00850+K00850+K00011+K07407+…
Ascorbate and aldarate metabolism	ko00053	177	0.83298	TRINITY_DN13329_c0_g1;TRINITY_DN21485_c0_g1;TRINITY_DN23769_c0_g1;TRINITY_DN28822_c0_g1;TRINITY_DN30838_c0_g1;TRINITY_DN38070_c0_g1;TRINITY_DN40447_c0_g1;TRINITY_DN40549_c0_g1;TRINITY_DN40549_c0_g2;TRINITY_DN42303_c0_g1;TRINITY_DN44489_c0_g1;TRINITY_DN45377_c0_g1;TRINITY_DN45717_c0_g1;TRINITY_DN46921_c0_g1;TRINITY_DN47940_c0_g1;TRINITY_DN47940_c0_g2;TRINITY_DN48436_c0_g1;TRINITY_DN48958_c0_g1;TRI…	K00128+K00469+K00128+K14190+K14190+K00434+K10046+K00012+K00012+K00469+K00128+K00128+K00434+K00128+K00434+K00434+K00128+K08232+K00128+K00434+K00434+K00434+K00434+K00469+K00128+K00128+K00128+K00128+K00128+K10047+K00012+K00012+K08232+K08232+K00469+K00469+K00128+K00434+K08232+K00128+K00128+K00128+K00128+K00128+K00128+K00128+K00128+K00128+K00128+K00128+K00128+K10046+K10046+K10046+K08232+K00128+K00128+…
Fatty acid biosynthesis	ko00061	88	0.414137	TRINITY_DN12886_c0_g1;TRINITY_DN15789_c0_g1;TRINITY_DN16600_c0_g1;TRINITY_DN17877_c0_g1;TRINITY_DN2322_c0_g1;TRINITY_DN27091_c0_g1;TRINITY_DN32662_c0_g1;TRINITY_DN33146_c0_g1;TRINITY_DN44130_c0_g1;TRINITY_DN44870_c0_g1;TRINITY_DN4570_c0_g1;TRINITY_DN47029_c0_g1;TRINITY_DN47710_c0_g1;TRINITY_DN48380_c0_g1;TRINITY_DN48709_c0_g1;TRINITY_DN4926_c0_g1;TRINITY_DN52527_c0_g1;TRINITY_DN57141_c0_g1;TRINIT…	K02160+K00667+K01897+K00059+K00059+K09458+K01897+K01897+K00667+K01897+K01897+K01962+K01897+K00667+K10781+K01897+K00059+K00059+K00059+K10782+K00059+K02372+K01897+K00059+K00059+K10781+K09458+K02160+K01897+K00059+K00059+K03921+K01897+K01897+K00208+K01962+K09458+K01961+K11262+K01897+K01897+K00059+K01962+K01897+K03921+K03921+K00648+K09458+K01897+K01897+K01963+K01897+K01897+K03921+K03921+K01897+K00059+…
Fatty acid elongation	ko00062	41	0.19295	TRINITY_DN19896_c0_g1;TRINITY_DN20452_c0_g1;TRINITY_DN36664_c0_g1;TRINITY_DN50516_c0_g1;TRINITY_DN56538_c0_g1;TRINITY_DN57838_c0_g1;TRINITY_DN58967_c0_g1;TRINITY_DN58967_c0_g3;TRINITY_DN59382_c0_g1;TRINITY_DN61634_c0_g1;TRINITY_DN62840_c0_g1;TRINITY_DN63080_c0_g1;TRINITY_DN64757_c0_g1;TRINITY_DN65121_c0_g1;TRINITY_DN65121_c0_g2;TRINITY_DN65310_c1_g1;TRINITY_DN65310_c3_g1;TRINITY_DN65310_c3_g2;TRI…	K15397+K15397+K07512+K01068+K01068+K10258+K10246+K10246+K10258+K10251+K15397+K10703+K01068+K15397+K15397+K15397+K15397+K15397+K10251+K10251+K01074+K07512+K10703+K10258+K15397+K15397+K15397+K15397+K15397+K15397+K01074+K15397+K15397+K10251+K10251+K01074+K10246+K15397+K15397+K10703+K10258
Fatty acid degradation	ko00071	217	1.02122	TRINITY_DN11359_c0_g1;TRINITY_DN13197_c0_g1;TRINITY_DN13329_c0_g1;TRINITY_DN14582_c0_g1;TRINITY_DN16600_c0_g1;TRINITY_DN1752_c0_g1;TRINITY_DN18124_c0_g1;TRINITY_DN18142_c0_g1;TRINITY_DN21054_c0_g1;TRINITY_DN23520_c0_g1;TRINITY_DN23769_c0_g1;TRINITY_DN25916_c0_g1;TRINITY_DN29185_c0_g1;TRINITY_DN32662_c0_g1;TRINITY_DN33146_c0_g1;TRINITY_DN33890_c0_g1;TRINITY_DN34365_c0_g1;TRINITY_DN34365_c0_g2;TRIN…	K07513+K00121+K00128+K00252+K01897+K07513+K00249+K00232+K00252+K07513+K00128+K00121+K00121+K01897+K01897+K00232+K10527+K10527+K00249+K00128+K01897+K00128+K01897+K00128+K01897+K00128+K00121+K01897+K00232+K00128+K00121+K00232+K00121+K00128+K00249+K01897+K00128+K00121+K00128+K00128+K00232+K00121+K00232+K00128+K01897+K07513+K00249+K00249+K00232+K00232+K00232+K00232+K01897+K00128+K00121+K00121+K00121+…
Synthesis and degradation of ketone bodies	ko00072	18	0.0847099	TRINITY_DN14786_c0_g1;TRINITY_DN38390_c0_g1;TRINITY_DN65164_c3_g2;TRINITY_DN65164_c3_g3;TRINITY_DN65401_c0_g1;TRINITY_DN69646_c1_g1;TRINITY_DN70281_c0_g1;TRINITY_DN70281_c0_g2;TRINITY_DN71047_c3_g2;TRINITY_DN75009_c1_g1;TRINITY_DN78283_c0_g1;TRINITY_DN78360_c0_g1;TRINITY_DN83316_c0_g1;TRINITY_DN85345_c0_g1;TRINITY_DN90902_c0_g1;TRINITY_DN95039_c0_g1;TRINITY_DN97404_c0_g1;TRINITY_DN97967_c0_g1;	K01641+K01641+K01641+K01641+K01641+K00626+K00626+K00626+K01640+K01640+K01640+K00626+K01640+K00626+K01640+K00626+K01641+K01640
Cutin, suberine and wax biosynthesis	ko00073	23	0.10824	TRINITY_DN15574_c0_g1;TRINITY_DN15574_c0_g2;TRINITY_DN34017_c0_g1;TRINITY_DN44149_c0_g1;TRINITY_DN48397_c0_g1;TRINITY_DN50564_c0_g1;TRINITY_DN54158_c0_g1;TRINITY_DN59568_c0_g2;TRINITY_DN62019_c0_g1;TRINITY_DN63232_c0_g1;TRINITY_DN64661_c0_g1;TRINITY_DN65277_c0_g1;TRINITY_DN69587_c1_g2;TRINITY_DN69587_c1_g3;TRINITY_DN69764_c0_g1;TRINITY_DN71780_c0_g1;TRINITY_DN72287_c1_g3;TRINITY_DN73960_c0_g1;TRI…	K15398+K15398+K15398+K15403+K15400+K15400+K15400+K15400+K15401+K15398+K15404+K17991+K15400+K15400+K15402+K13356+K17991+K17991+K15398+K17991+K15403+K15403+K15398
Steroid biosynthesis	ko00100	61	0.287072	TRINITY_DN3386_c0_g1;TRINITY_DN50261_c0_g1;TRINITY_DN50261_c0_g2;TRINITY_DN50718_c0_g1;TRINITY_DN51033_c0_g1;TRINITY_DN52520_c0_g1;TRINITY_DN53639_c1_g1;TRINITY_DN55673_c0_g1;TRINITY_DN56648_c0_g1;TRINITY_DN56648_c0_g2;TRINITY_DN57105_c0_g1;TRINITY_DN57439_c0_g1;TRINITY_DN57628_c0_g1;TRINITY_DN57628_c1_g1;TRINITY_DN62104_c0_g1;TRINITY_DN62109_c1_g1;TRINITY_DN62168_c0_g1;TRINITY_DN62698_c0_g1;TRIN…	K01052+K14424+K14424+K01052+K00801+K00223+K01853+K00801+K14423+K14424+K14424+K14424+K00559+K00559+K08246+K00559+K09828+K00222+K00227+K01853+K07748+K08242+K08246+K00801+K00559+K07748+K00213+K14424+K09832+K01052+K14423+K00511+K00511+K00511+K05917+K01824+K14674+K00801+K00801+K00801+K00801+K01824+K01052+K09832+K05917+K14424+K01853+K00213+K00559+K00222+K14424+K14424+K20659+K01853+K14674+K07748+K14423+…
Ubiquinone and other terpenoid-quinone biosynthesis	ko00130	62	0.291778	TRINITY_DN2386_c0_g1;TRINITY_DN29766_c0_g1;TRINITY_DN3076_c0_g1;TRINITY_DN45616_c0_g1;TRINITY_DN47351_c0_g1;TRINITY_DN49721_c0_g1;TRINITY_DN53082_c0_g1;TRINITY_DN53762_c0_g1;TRINITY_DN54124_c0_g1;TRINITY_DN54855_c0_g1;TRINITY_DN57581_c0_g1;TRINITY_DN59938_c0_g1;TRINITY_DN60560_c0_g2;TRINITY_DN60789_c0_g1;TRINITY_DN61700_c0_g1;TRINITY_DN61774_c0_g1;TRINITY_DN63189_c0_g1;TRINITY_DN63344_c0_g1;TRINI…	K01904+K01904+K01904+K01904+K01904+K09833+K12502+K00457+K01904+K01904+K03809+K00487+K03809+K01904+K00591+K06125+K03809+K12501+K02548+K00815+K12502+K00457+K01904+K03809+K00815+K05928+K03809+K00487+K00487+K00487+K00487+K01904+K01904+K14760+K09833+K05928+K09834+K09834+K00815+K00815+K02552+K01661+K14759+K14759+K03809+K05928+K06127+K01904+K06134+K06125+K01904+K01904+K01661+K01904+K03809+K00457+K06126+…
Oxidative phosphorylation	ko00190	554	2.60718	TRINITY_DN12923_c0_g1;TRINITY_DN13137_c0_g1;TRINITY_DN13259_c0_g1;TRINITY_DN13767_c0_g1;TRINITY_DN15001_c0_g1;TRINITY_DN15026_c0_g1;TRINITY_DN15322_c0_g1;TRINITY_DN15925_c0_g1;TRINITY_DN16305_c0_g1;TRINITY_DN17477_c0_g1;TRINITY_DN20049_c0_g1;TRINITY_DN20960_c0_g1;TRINITY_DN21507_c0_g1;TRINITY_DN21970_c0_g1;TRINITY_DN22726_c0_g1;TRINITY_DN22726_c0_g2;TRINITY_DN2282_c0_g1;TRINITY_DN24158_c0_g1;TRIN…	K00234+K02267+K03966+K03939+K01535+K03937+K03942+K03942+K02128+K02155+K02109+K02266+K03942+K02132+K11352+K11352+K03934+K02155+K02134+K03934+K00411+K03935+K02256+K00412+K02147+K02133+K02150+K00417+K00234+K00417+K01535+K02134+K02155+K02113+K02113+K00235+K02111+K03949+K02133+K03879+K00413+K05581+K02132+K02154+K02154+K02256+K02136+K03966+K02145+K03934+K02147+K02145+K03661+K00413+K02155+K02155+K03949+…
Photosynthesis	ko00195	202	0.950633	TRINITY_DN16529_c0_g1;TRINITY_DN16661_c0_g1;TRINITY_DN20049_c0_g1;TRINITY_DN20841_c0_g1;TRINITY_DN21269_c0_g1;TRINITY_DN21967_c0_g1;TRINITY_DN28250_c0_g1;TRINITY_DN30564_c0_g1;TRINITY_DN3343_c0_g1;TRINITY_DN3343_c0_g2;TRINITY_DN35959_c0_g1;TRINITY_DN36493_c0_g1;TRINITY_DN37422_c0_g1;TRINITY_DN38568_c0_g1;TRINITY_DN4026_c0_g1;TRINITY_DN40448_c0_g1;TRINITY_DN40536_c0_g1;TRINITY_DN42823_c0_g1;TRINIT…	K08906+K02701+K02109+K02695+K03541+K02636+K02716+K02639+K02717+K02717+K14332+K02113+K02113+K02111+K02692+K02693+K02638+K03541+K08901+K03541+K14332+K03542+K08901+K02699+K02115+K02703+K02693+K02638+K02721+K02698+K08903+K02115+K02109+K03542+K03542+K08905+K08905+K08901+K02698+K02703+K02638+K02112+K08902+K08902+K02639+K02639+K02639+K02701+K02693+K08905+K08905+K02636+K02721+K02721+K02721+K02638+K02641+…
Photosynthesis - antenna proteins	ko00196	139	0.654148	TRINITY_DN14800_c0_g1;TRINITY_DN18335_c0_g1;TRINITY_DN19352_c0_g1;TRINITY_DN23356_c0_g1;TRINITY_DN23993_c0_g1;TRINITY_DN25208_c0_g1;TRINITY_DN40373_c0_g1;TRINITY_DN47646_c0_g1;TRINITY_DN47646_c0_g2;TRINITY_DN51683_c0_g1;TRINITY_DN52592_c0_g1;TRINITY_DN58824_c0_g1;TRINITY_DN59331_c0_g1;TRINITY_DN61753_c0_g1;TRINITY_DN63316_c0_g1;TRINITY_DN66686_c0_g1;TRINITY_DN67028_c0_g1;TRINITY_DN67056_c0_g1;TRI…	K08913+K08907+K08909+K08908+K08908+K08910+K08911+K08910+K08910+K08908+K08907+K08917+K08915+K08911+K08908+K08910+K08910+K08915+K08915+K08914+K08907+K08913+K08912+K08912+K08913+K08907+K08912+K08913+K08912+K08908+K08913+K08913+K08912+K08913+K08913+K08912+K08913+K08913+K08913+K08913+K08913+K08913+K08913+K08917+K08916+K08917+K08910+K08907+K08908+K08910+K08908+K08912+K08907+K08915+K08915+K08910+K08916+…
Arginine biosynthesis	ko00220	135	0.635324	TRINITY_DN10661_c0_g1;TRINITY_DN11786_c0_g1;TRINITY_DN24807_c0_g1;TRINITY_DN26243_c0_g1;TRINITY_DN29483_c0_g1;TRINITY_DN30353_c0_g1;TRINITY_DN36924_c0_g1;TRINITY_DN47922_c0_g1;TRINITY_DN48160_c0_g1;TRINITY_DN48606_c0_g1;TRINITY_DN48606_c0_g2;TRINITY_DN48623_c0_g1;TRINITY_DN49467_c0_g1;TRINITY_DN53055_c0_g1;TRINITY_DN53293_c0_g1;TRINITY_DN56910_c0_g1;TRINITY_DN56962_c0_g1;TRINITY_DN57106_c0_g1;TRI…	K00814+K01438+K00262+K00811+K00261+K01915+K00262+K14677+K01915+K14454+K14454+K14454+K14455+K14272+K01915+K01915+K00611+K01940+K00811+K00262+K01438+K14454+K01427+K01915+K01915+K00261+K13427+K01755+K00818+K14455+K14455+K01915+K14454+K01476+K14455+K00261+K14682+K14454+K00818+K00818+K00818+K01915+K01915+K01915+K01915+K01915+K01915+K01915+K01915+K01915+K01915+K00261+K01476+K01476+K01915+K00811+K14454+…
Purine metabolism	ko00230	356	1.67537	TRINITY_DN10008_c0_g1;TRINITY_DN14238_c0_g1;TRINITY_DN16510_c0_g1;TRINITY_DN18112_c0_g1;TRINITY_DN19766_c0_g1;TRINITY_DN22755_c0_g2;TRINITY_DN23592_c0_g1;TRINITY_DN25364_c0_g1;TRINITY_DN25868_c0_g2;TRINITY_DN29627_c0_g1;TRINITY_DN32459_c0_g1;TRINITY_DN34435_c0_g1;TRINITY_DN36690_c0_g1;TRINITY_DN37533_c0_g1;TRINITY_DN40425_c0_g1;TRINITY_DN41657_c0_g1;TRINITY_DN43525_c0_g1;TRINITY_DN4364_c0_g1;TRIN…	K03021+K01945+K03013+K03505+K00939+K03046+K00860+K00939+K03006+K00764+K03011+K02320+K10807+K01939+K01951+K03043+K00940+K01952+K01952+K03043+K03043+K03505+K01933+K00873+K01939+K01939+K01835+K00873+K01945+K03002+K01835+K01835+K00088+K00860+K00860+K00948+K02083+K03017+K14977+K03016+K03043+K01835+K00873+K02326+K10808+K03046+K01939+K03019+K01835+K03012+K02083+K00759+K01939+K00873+K00873+K00939+K00939+…
Caffeine metabolism	ko00232	4	0.0188244	TRINITY_DN68174_c2_g1;TRINITY_DN70155_c1_g1;TRINITY_DN81010_c0_g1;TRINITY_DN84694_c0_g1;	K00365+K00106+K00365+K00106
Pyrimidine metabolism	ko00240	245	1.153	TRINITY_DN10008_c0_g1;TRINITY_DN16510_c0_g1;TRINITY_DN18112_c0_g1;TRINITY_DN22755_c0_g2;TRINITY_DN23311_c0_g1;TRINITY_DN25868_c0_g2;TRINITY_DN32459_c0_g1;TRINITY_DN34435_c0_g1;TRINITY_DN36690_c0_g1;TRINITY_DN41657_c0_g1;TRINITY_DN43525_c0_g1;TRINITY_DN43713_c0_g1;TRINITY_DN43713_c0_g2;TRINITY_DN44097_c0_g1;TRINITY_DN4421_c0_g1;TRINITY_DN4754_c0_g1;TRINITY_DN4754_c0_g2;TRINITY_DN48511_c0_g1;TRINIT…	K03021+K03013+K03505+K03046+K13421+K03006+K03011+K02320+K10807+K03043+K00940+K03043+K03043+K03505+K11541+K01956+K01956+K13800+K03002+K11541+K03017+K16904+K03016+K03043+K02326+K01520+K00384+K11540+K10808+K03046+K01431+K03019+K00876+K00876+K03012+K01956+K00207+K01519+K03022+K02684+K00940+K01520+K00940+K00857+K03020+K03008+K03005+K01519+K03018+K02685+K00254+K02335+K01489+K03012+K03012+K13800+K02325+…
Alanine, aspartate and glutamate metabolism	ko00250	249	1.17182	TRINITY_DN1029_c0_g1;TRINITY_DN1049_c0_g1;TRINITY_DN10661_c0_g1;TRINITY_DN12957_c0_g1;TRINITY_DN18150_c0_g1;TRINITY_DN24807_c0_g1;TRINITY_DN2611_c0_g1;TRINITY_DN26243_c0_g1;TRINITY_DN28067_c0_g1;TRINITY_DN29483_c0_g1;TRINITY_DN29627_c0_g1;TRINITY_DN30353_c0_g1;TRINITY_DN36924_c0_g1;TRINITY_DN37533_c0_g1;TRINITY_DN41005_c0_g1;TRINITY_DN4421_c0_g1;TRINITY_DN47315_c0_g1;TRINITY_DN47315_c0_g2;TRINITY…	K00827+K00830+K00814+K00820+K00264+K00262+K00264+K00811+K00264+K00261+K00764+K01915+K00262+K01939+K01953+K11541+K01939+K01939+K01956+K01956+K01915+K01953+K14454+K14454+K14454+K00830+K14455+K00264+K00820+K00820+K00820+K00820+K11541+K14272+K01915+K00830+K00830+K00830+K00264+K17761+K11540+K00264+K01939+K01580+K00264+K17761+K01915+K01940+K00811+K00262+K01953+K01939+K01956+K00820+K00264+K00264+K16871+…
Glycine, serine and threonine metabolism	ko00260	188	0.884748	TRINITY_DN1029_c0_g1;TRINITY_DN1049_c0_g1;TRINITY_DN15431_c0_g1;TRINITY_DN20752_c0_g1;TRINITY_DN22374_c0_g1;TRINITY_DN23363_c0_g1;TRINITY_DN2640_c0_g1;TRINITY_DN32906_c0_g1;TRINITY_DN36970_c0_g1;TRINITY_DN37189_c0_g1;TRINITY_DN37870_c0_g1;TRINITY_DN40833_c0_g1;TRINITY_DN41862_c0_g1;TRINITY_DN42440_c0_g1;TRINITY_DN43765_c0_g1;TRINITY_DN45471_c0_g1;TRINITY_DN48686_c0_g1;TRINITY_DN48829_c0_g1;TRINIT…	K00827+K00830+K12235+K00382+K15919+K12524+K00600+K01697+K15918+K15919+K15918+K00058+K00130+K15633+K00600+K00130+K00830+K01733+K01733+K00382+K00382+K00276+K00133+K00276+K00382+K00600+K14272+K00830+K00830+K00830+K01733+K01733+K01697+K00130+K00928+K00130+K00831+K00130+K01696+K00276+K00600+K00499+K00600+K15633+K00600+K00276+K00306+K00600+K01079+K00872+K01834+K00276+K00830+K00830+K00830+K01620+K01620+…
Monobactam biosynthesis	ko00261	19	0.089416	TRINITY_DN23363_c0_g1;TRINITY_DN51151_c0_g1;TRINITY_DN55303_c0_g1;TRINITY_DN64538_c0_g1;TRINITY_DN65684_c0_g1;TRINITY_DN66086_c0_g1;TRINITY_DN68537_c2_g2;TRINITY_DN69032_c1_g1;TRINITY_DN71012_c3_g1;TRINITY_DN71012_c3_g2;TRINITY_DN76638_c0_g1;TRINITY_DN78365_c0_g1;TRINITY_DN80021_c0_g1;TRINITY_DN80863_c0_g1;TRINITY_DN83943_c0_g1;TRINITY_DN85915_c0_g1;TRINITY_DN92439_c0_g1;TRINITY_DN93920_c0_g1;TRI…	K12524+K00133+K00928+K13811+K13811+K00928+K00215+K00928+K01714+K01714+K12524+K00958+K12524+K12524+K00958+K00958+K00928+K13811+K00928
Cysteine and methionine metabolism	ko00270	270	1.27065	TRINITY_DN1029_c0_g1;TRINITY_DN12441_c0_g1;TRINITY_DN13534_c0_g1;TRINITY_DN13900_c0_g1;TRINITY_DN15839_c0_g1;TRINITY_DN16681_c0_g1;TRINITY_DN17955_c0_g1;TRINITY_DN18532_c0_g1;TRINITY_DN2209_c0_g1;TRINITY_DN23363_c0_g1;TRINITY_DN24255_c0_g1;TRINITY_DN25176_c0_g1;TRINITY_DN26243_c0_g1;TRINITY_DN27110_c0_g1;TRINITY_DN27354_c0_g1;TRINITY_DN29726_c0_g1;TRINITY_DN29726_c0_g2;TRINITY_DN32783_c0_g1;TRINI…	K00827+K00025+K01739+K00640+K00026+K00025+K00789+K00548+K01251+K12524+K00789+K00789+K00811+K00547+K00789+K01611+K01611+K08963+K01697+K00548+K00547+K01760+K20772+K00026+K00558+K08967+K00026+K00789+K14454+K14454+K14454+K14455+K01919+K00026+K00640+K00133+K01611+K00026+K00549+K00026+K00826+K00026+K01251+K01760+K01697+K00928+K00789+K01244+K00026+K00811+K00826+K00026+K01739+K01739+K01739+K08967+K00789+…
Valine, leucine and isoleucine degradation	ko00280	218	1.02593	TRINITY_DN1029_c0_g1;TRINITY_DN11359_c0_g1;TRINITY_DN13329_c0_g1;TRINITY_DN13898_c0_g1;TRINITY_DN14786_c0_g1;TRINITY_DN1752_c0_g1;TRINITY_DN18124_c0_g1;TRINITY_DN18323_c0_g1;TRINITY_DN20752_c0_g1;TRINITY_DN22831_c0_g1;TRINITY_DN23520_c0_g1;TRINITY_DN23769_c0_g1;TRINITY_DN31261_c0_g1;TRINITY_DN38345_c0_g1;TRINITY_DN38390_c0_g1;TRINITY_DN42662_c0_g1;TRINITY_DN44489_c0_g1;TRINITY_DN45377_c0_g1;TRINI…	K00827+K07513+K00128+K00253+K01641+K07513+K00249+K00140+K00382+K00140+K07513+K00128+K00167+K00249+K01641+K18660+K00128+K00128+K00128+K00128+K00382+K00382+K00140+K00140+K00140+K00128+K00253+K00382+K00826+K00128+K00826+K00167+K00249+K00253+K00128+K00128+K00128+K00826+K00140+K00826+K05605+K00128+K07513+K01969+K00249+K00249+K05607+K00128+K18660+K00128+K00128+K00253+K00128+K00128+K00128+K00128+K00128+…
Valine, leucine and isoleucine biosynthesis	ko00290	71	0.334133	TRINITY_DN30268_c0_g1;TRINITY_DN43685_c0_g1;TRINITY_DN44841_c0_g1;TRINITY_DN47406_c0_g1;TRINITY_DN48574_c0_g1;TRINITY_DN48574_c0_g2;TRINITY_DN50624_c0_g1;TRINITY_DN51634_c0_g1;TRINITY_DN53143_c0_g2;TRINITY_DN53543_c0_g1;TRINITY_DN53779_c0_g1;TRINITY_DN53779_c0_g2;TRINITY_DN53779_c0_g3;TRINITY_DN53779_c0_g4;TRINITY_DN53779_c0_g5;TRINITY_DN55307_c0_g1;TRINITY_DN55307_c0_g2;TRINITY_DN55307_c1_g1;TRI…	K00053+K00053+K00053+K01687+K01652+K01652+K01687+K00053+K01702+K00826+K01652+K01652+K01652+K01652+K01652+K00053+K00053+K00053+K00826+K01649+K01649+K00053+K01687+K00826+K00826+K00053+K00053+K01649+K00052+K01652+K01652+K01652+K01703+K01703+K01704+K01652+K00052+K01687+K01653+K00826+K01649+K01649+K01754+K01754+K01754+K01649+K01754+K01653+K01653+K01653+K01653+K01702+K01687+K01653+K01687+K01652+K01652+…
Lysine biosynthesis	ko00300	26	0.122359	TRINITY_DN22877_c0_g1;TRINITY_DN23363_c0_g1;TRINITY_DN51151_c0_g1;TRINITY_DN55303_c0_g1;TRINITY_DN66086_c0_g1;TRINITY_DN66729_c0_g1;TRINITY_DN68537_c2_g2;TRINITY_DN69032_c1_g1;TRINITY_DN69238_c1_g5;TRINITY_DN70830_c1_g1;TRINITY_DN71012_c3_g1;TRINITY_DN71012_c3_g2;TRINITY_DN71304_c2_g3;TRINITY_DN73053_c1_g2;TRINITY_DN73053_c1_g3;TRINITY_DN76245_c0_g1;TRINITY_DN76638_c0_g1;TRINITY_DN80021_c0_g1;TRI…	K00825+K12524+K00133+K00928+K00928+K01778+K00215+K00928+K01586+K10206+K01714+K01714+K14085+K10206+K10206+K01778+K12524+K12524+K12524+K14085+K00825+K00825+K14085+K00928+K00928+K01778
Lysine degradation	ko00310	138	0.649442	TRINITY_DN13329_c0_g1;TRINITY_DN14582_c0_g1;TRINITY_DN21054_c0_g1;TRINITY_DN22877_c0_g1;TRINITY_DN23261_c0_g1;TRINITY_DN23261_c1_g1;TRINITY_DN23769_c0_g1;TRINITY_DN44489_c0_g1;TRINITY_DN45377_c0_g1;TRINITY_DN46921_c0_g1;TRINITY_DN48436_c0_g1;TRINITY_DN48844_c0_g1;TRINITY_DN49893_c0_g1;TRINITY_DN50036_c0_g1;TRINITY_DN53210_c0_g1;TRINITY_DN56369_c0_g1;TRINITY_DN59187_c0_g1;TRINITY_DN59524_c0_g2;TRI…	K00128+K00252+K00252+K00825+K00164+K00164+K00128+K00128+K00128+K00128+K00128+K00164+K00128+K00164+K00658+K00128+K00128+K00128+K00128+K00306+K00128+K00128+K00128+K00128+K00128+K00128+K00128+K00128+K00128+K00128+K00128+K00128+K00128+K00128+K00128+K00128+K00128+K00128+K00128+K00128+K00128+K00128+K00128+K00128+K00128+K00128+K00128+K00128+K00128+K00658+K00658+K00128+K00128+K00128+K00128+K00128+K11420+…
Arginine and proline metabolism	ko00330	228	1.07299	TRINITY_DN13063_c0_g1;TRINITY_DN13329_c0_g1;TRINITY_DN13701_c0_g1;TRINITY_DN14974_c0_g1;TRINITY_DN17709_c0_g1;TRINITY_DN20264_c0_g1;TRINITY_DN23769_c0_g1;TRINITY_DN26243_c0_g1;TRINITY_DN29726_c0_g1;TRINITY_DN29726_c0_g2;TRINITY_DN32337_c0_g1;TRINITY_DN33547_c0_g1;TRINITY_DN44489_c0_g1;TRINITY_DN45377_c0_g1;TRINITY_DN46921_c0_g1;TRINITY_DN47069_c0_g1;TRINITY_DN47815_c0_g1;TRINITY_DN48436_c0_g1;TRI…	K00472+K00128+K01581+K00318+K00318+K00472+K00128+K00811+K01611+K01611+K00819+K00147+K00128+K00128+K00128+K17839+K01259+K00128+K14454+K14454+K14454+K01583+K01583+K14455+K00128+K01611+K01259+K01583+K01583+K00819+K00472+K00819+K00128+K00811+K01581+K00472+K00472+K00472+K00472+K00128+K01259+K10536+K00128+K00128+K00128+K14454+K00318+K00797+K00797+K00797+K00472+K01583+K17839+K17839+K00128+K13427+K00472+…
Carbapenem biosynthesis	ko00332	2	0.00941221	TRINITY_DN33547_c0_g1;TRINITY_DN79307_c0_g1;	K00147+K00147
Histidine metabolism	ko00340	115	0.541202	TRINITY_DN13329_c0_g1;TRINITY_DN23769_c0_g1;TRINITY_DN44489_c0_g1;TRINITY_DN45377_c0_g1;TRINITY_DN46921_c0_g1;TRINITY_DN48436_c0_g1;TRINITY_DN49893_c0_g1;TRINITY_DN54604_c0_g1;TRINITY_DN56369_c0_g1;TRINITY_DN59187_c0_g1;TRINITY_DN59524_c0_g2;TRINITY_DN59524_c0_g3;TRINITY_DN60973_c0_g1;TRINITY_DN61113_c1_g1;TRINITY_DN62376_c0_g1;TRINITY_DN6339_c0_g1;TRINITY_DN64720_c0_g2;TRINITY_DN64720_c0_g3;TRIN…	K00128+K00128+K00128+K00128+K00128+K00128+K00128+K01590+K00128+K00128+K00128+K00128+K00128+K01663+K01814+K00128+K00128+K00128+K00128+K00128+K00128+K00128+K00128+K00128+K00128+K00128+K00128+K00128+K00128+K00128+K00128+K00128+K00128+K00128+K00128+K00128+K00128+K00128+K00128+K00128+K00128+K00128+K00128+K00128+K00128+K00128+K00128+K00128+K00817+K00128+K00128+K00128+K00128+K11755+K18649+K00128+K00128+…
Tyrosine metabolism	ko00350	107	0.503553	TRINITY_DN13197_c0_g1;TRINITY_DN14795_c0_g1;TRINITY_DN20693_c0_g1;TRINITY_DN25916_c0_g1;TRINITY_DN26243_c0_g1;TRINITY_DN29185_c0_g1;TRINITY_DN37822_c0_g1;TRINITY_DN48377_c0_g1;TRINITY_DN48606_c0_g1;TRINITY_DN48606_c0_g2;TRINITY_DN48623_c0_g1;TRINITY_DN48982_c0_g1;TRINITY_DN49467_c0_g1;TRINITY_DN50112_c0_g1;TRINITY_DN51111_c0_g1;TRINITY_DN51622_c0_g1;TRINITY_DN52046_c0_g1;TRINITY_DN53049_c0_g1;TRI…	K00121+K00451+K00422+K00121+K00811+K00121+K00545+K00451+K14454+K14454+K14454+K00121+K14455+K15849+K00276+K00276+K01557+K00121+K00457+K00121+K01592+K00811+K00276+K00121+K15849+K07253+K00276+K01555+K00121+K01800+K14454+K01592+K07253+K01592+K01555+K01800+K00815+K00276+K00451+K00121+K00121+K00121+K00457+K14455+K14455+K00121+K00276+K00276+K00121+K14454+K18857+K18857+K00817+K00815+K00121+K00121+K14455+…
Phenylalanine metabolism	ko00360	112	0.527084	TRINITY_DN2386_c0_g1;TRINITY_DN26243_c0_g1;TRINITY_DN29766_c0_g1;TRINITY_DN3076_c0_g1;TRINITY_DN45616_c0_g1;TRINITY_DN47351_c0_g1;TRINITY_DN48606_c0_g1;TRINITY_DN48606_c0_g2;TRINITY_DN48623_c0_g1;TRINITY_DN49467_c0_g1;TRINITY_DN50112_c0_g1;TRINITY_DN51111_c0_g1;TRINITY_DN51622_c0_g1;TRINITY_DN53762_c0_g1;TRINITY_DN54124_c0_g1;TRINITY_DN54855_c0_g1;TRINITY_DN57388_c0_g1;TRINITY_DN57798_c0_g1;TRINI…	K01904+K00811+K01904+K01904+K01904+K01904+K14454+K14454+K14454+K14455+K15849+K00276+K00276+K00457+K01904+K01904+K00811+K00276+K15849+K07253+K00276+K00487+K01904+K14454+K07253+K00815+K00276+K00457+K14455+K14455+K01904+K00276+K00276+K14454+K00588+K01426+K00817+K00815+K00588+K00588+K14455+K01426+K01426+K01426+K01426+K01426+K01426+K14454+K01426+K00487+K00487+K00276+K00811+K14454+K14454+K00487+K00487+…
Tryptophan metabolism	ko00380	212	0.997694	TRINITY_DN13329_c0_g1;TRINITY_DN14582_c0_g1;TRINITY_DN1523_c0_g1;TRINITY_DN1523_c0_g2;TRINITY_DN17672_c0_g1;TRINITY_DN21054_c0_g1;TRINITY_DN22877_c0_g1;TRINITY_DN23261_c0_g1;TRINITY_DN23261_c1_g1;TRINITY_DN23769_c0_g1;TRINITY_DN32125_c0_g1;TRINITY_DN44489_c0_g1;TRINITY_DN45377_c0_g1;TRINITY_DN46921_c0_g1;TRINITY_DN48436_c0_g1;TRINITY_DN48844_c0_g1;TRINITY_DN49110_c0_g1;TRINITY_DN49893_c0_g1;TRINI…	K00128+K00252+K03781+K03781+K00486+K00252+K00825+K00164+K00164+K00128+K03781+K00128+K00128+K00128+K00128+K00164+K03781+K00128+K00164+K03781+K03781+K03781+K03781+K03781+K03781+K03781+K03781+K03781+K00463+K03781+K03781+K03781+K01556+K00128+K03781+K03781+K03781+K03781+K03781+K01556+K00128+K00128+K00128+K03781+K07408+K00128+K11816+K11816+K00128+K11820+K00128+K00128+K00128+K00128+K00128+K00128+K00128+…
Phenylalanine, tyrosine and tryptophan biosynthesis	ko00400	119	0.560026	TRINITY_DN14115_c0_g1;TRINITY_DN16859_c0_g1;TRINITY_DN17236_c0_g1;TRINITY_DN17236_c0_g2;TRINITY_DN17588_c0_g1;TRINITY_DN17968_c0_g1;TRINITY_DN26243_c0_g1;TRINITY_DN43645_c0_g1;TRINITY_DN43645_c0_g2;TRINITY_DN48606_c0_g1;TRINITY_DN48606_c0_g2;TRINITY_DN48623_c0_g1;TRINITY_DN49123_c0_g1;TRINITY_DN49467_c0_g1;TRINITY_DN49934_c0_g1;TRINITY_DN50112_c0_g1;TRINITY_DN56294_c0_g1;TRINITY_DN57258_c0_g1;TRI…	K13832+K01657+K01657+K01657+K01658+K01735+K00811+K01626+K01626+K14454+K14454+K14454+K00891+K14455+K15227+K15849+K01696+K01735+K00811+K15849+K00891+K00891+K13832+K14454+K15227+K00815+K00891+K00800+K01657+K01609+K01736+K01817+K01817+K14455+K14455+K14454+K01850+K01850+K01626+K01626+K01626+K06001+K00817+K01626+K00815+K14455+K01657+K01626+K14454+K01609+K01609+K13832+K01736+K01850+K00811+K14454+K14454+…
Benzoxazinoid biosynthesis	ko00402	15	0.0705916	TRINITY_DN11181_c0_g1;TRINITY_DN11181_c0_g2;TRINITY_DN12142_c0_g1;TRINITY_DN12378_c0_g1;TRINITY_DN41771_c0_g1;TRINITY_DN55104_c0_g1;TRINITY_DN55428_c0_g2;TRINITY_DN76201_c0_g1;TRINITY_DN76958_c0_g1;TRINITY_DN78339_c0_g1;TRINITY_DN83981_c0_g1;TRINITY_DN86020_c0_g1;TRINITY_DN88418_c0_g1;TRINITY_DN94463_c0_g1;TRINITY_DN94754_c0_g1;	K13224+K13224+K13230+K13225+K13226+K13229+K13222+K13225+K13227+K13225+K13224+K13227+K13223+K13226+K13226
beta-Alanine metabolism	ko00410	185	0.870629	TRINITY_DN13329_c0_g1;TRINITY_DN18124_c0_g1;TRINITY_DN18323_c0_g1;TRINITY_DN22831_c0_g1;TRINITY_DN23769_c0_g1;TRINITY_DN29568_c0_g1;TRINITY_DN38345_c0_g1;TRINITY_DN44489_c0_g1;TRINITY_DN45377_c0_g1;TRINITY_DN46921_c0_g1;TRINITY_DN47069_c0_g1;TRINITY_DN48436_c0_g1;TRINITY_DN49349_c0_g1;TRINITY_DN49349_c0_g2;TRINITY_DN49349_c1_g1;TRINITY_DN49893_c0_g1;TRINITY_DN51111_c0_g1;TRINITY_DN51622_c0_g1;TRI…	K00128+K00249+K00140+K00140+K00128+K01578+K00249+K00128+K00128+K00128+K17839+K00128+K00140+K00140+K00140+K00128+K00276+K00276+K01431+K01580+K00128+K00276+K00249+K00128+K00128+K00128+K00207+K00276+K00140+K05605+K00128+K00249+K00797+K00797+K00797+K00249+K17839+K17839+K00128+K00276+K01464+K00128+K00128+K01431+K17839+K00128+K00128+K00128+K00128+K00128+K00128+K00128+K00128+K00128+K00128+K12259+K00276+…
Taurine and hypotaurine metabolism	ko00430	28	0.131771	TRINITY_DN22849_c0_g1;TRINITY_DN56108_c0_g2;TRINITY_DN58327_c0_g1;TRINITY_DN61593_c0_g1;TRINITY_DN63122_c0_g1;TRINITY_DN64997_c1_g1;TRINITY_DN64997_c1_g2;TRINITY_DN64997_c3_g1;TRINITY_DN65267_c2_g1;TRINITY_DN65575_c0_g1;TRINITY_DN65575_c3_g1;TRINITY_DN65727_c0_g1;TRINITY_DN65727_c1_g1;TRINITY_DN65823_c1_g1;TRINITY_DN66488_c0_g1;TRINITY_DN67372_c4_g1;TRINITY_DN68195_c0_g1;TRINITY_DN68195_c1_g1;TRI…	K18592+K01580+K10712+K10712+K10712+K01580+K01580+K01580+K10712+K01580+K01580+K01580+K01580+K18592+K01580+K01580+K01580+K01580+K18592+K10712+K01580+K18592+K00681+K10712+K01580+K01580+K01580+K18592
Selenocompound metabolism	ko00450	51	0.240011	TRINITY_DN13534_c0_g1;TRINITY_DN18532_c0_g1;TRINITY_DN35698_c0_g1;TRINITY_DN42203_c0_g1;TRINITY_DN52492_c0_g1;TRINITY_DN54468_c0_g1;TRINITY_DN55434_c0_g1;TRINITY_DN58446_c0_g1;TRINITY_DN58446_c0_g2;TRINITY_DN58446_c1_g1;TRINITY_DN62739_c1_g1;TRINITY_DN64104_c0_g1;TRINITY_DN64538_c0_g1;TRINITY_DN65055_c1_g1;TRINITY_DN65055_c3_g1;TRINITY_DN65055_c3_g2;TRINITY_DN65179_c0_g1;TRINITY_DN65684_c0_g1;TRI…	K01739+K00548+K00548+K01760+K00549+K01760+K00384+K01739+K01739+K01739+K01739+K00384+K13811+K00549+K00549+K00549+K11717+K13811+K01874+K01874+K00549+K01760+K01874+K01874+K01874+K01761+K08247+K08247+K11717+K11717+K00549+K00384+K00384+K00958+K00548+K01758+K00958+K00384+K00958+K00548+K00384+K11717+K01874+K00548+K01874+K01739+K01739+K13811+K01739+K01758+K00549
Cyanoamino acid metabolism	ko00460	99	0.465904	TRINITY_DN22849_c0_g1;TRINITY_DN2640_c0_g1;TRINITY_DN43765_c0_g1;TRINITY_DN48310_c0_g1;TRINITY_DN49004_c0_g1;TRINITY_DN50362_c0_g1;TRINITY_DN51895_c0_g1;TRINITY_DN52545_c0_g1;TRINITY_DN52579_c0_g1;TRINITY_DN56758_c0_g1;TRINITY_DN56758_c0_g2;TRINITY_DN58508_c0_g1;TRINITY_DN59259_c0_g1;TRINITY_DN59530_c0_g1;TRINITY_DN59530_c0_g2;TRINITY_DN59881_c1_g1;TRINITY_DN59909_c0_g1;TRINITY_DN60342_c0_g1;TRIN…	K18592+K00600+K00600+K01455+K13035+K05350+K05350+K00600+K01455+K01188+K01188+K00600+K01455+K01188+K01188+K00600+K00600+K00600+K01188+K01188+K01188+K01188+K12153+K00600+K00600+K13034+K18592+K01188+K00600+K00600+K00600+K00600+K00600+K01188+K01188+K01188+K01188+K05350+K08248+K18592+K05350+K00600+K00600+K08248+K00600+K00600+K01188+K01455+K01455+K05350+K05350+K00600+K05350+K00600+K00600+K00600+K05350+…
Glutathione metabolism	ko00480	253	1.19064	TRINITY_DN10587_c0_g1;TRINITY_DN13701_c0_g1;TRINITY_DN15586_c0_g1;TRINITY_DN15586_c0_g2;TRINITY_DN2002_c0_g1;TRINITY_DN22849_c0_g1;TRINITY_DN23202_c0_g1;TRINITY_DN23913_c1_g1;TRINITY_DN2623_c0_g1;TRINITY_DN28698_c0_g1;TRINITY_DN35822_c0_g1;TRINITY_DN36690_c0_g1;TRINITY_DN37527_c0_g1;TRINITY_DN38070_c0_g1;TRINITY_DN41252_c0_g1;TRINITY_DN41877_c0_g1;TRINITY_DN43624_c0_g1;TRINITY_DN44084_c1_g1;TRINI…	K00383+K01581+K00799+K00799+K00031+K18592+K00799+K00799+K00799+K04097+K00799+K10807+K00799+K00434+K00036+K00033+K00033+K00799+K00799+K00434+K01255+K00434+K00434+K00432+K01919+K00434+K00799+K00799+K00799+K00434+K00434+K00434+K00799+K01256+K00031+K00799+K00031+K00031+K10808+K00031+K00036+K00383+K00383+K00036+K00432+K00031+K01581+K00799+K00799+K00033+K00033+K00799+K00799+K00799+K00033+K00033+K00799+…
Starch and sucrose metabolism	ko00500	388	1.82597	TRINITY_DN10991_c0_g1;TRINITY_DN13872_c0_g1;TRINITY_DN15482_c0_g1;TRINITY_DN16650_c0_g1;TRINITY_DN16893_c0_g1;TRINITY_DN17061_c0_g1;TRINITY_DN17087_c0_g1;TRINITY_DN17462_c0_g1;TRINITY_DN18127_c0_g1;TRINITY_DN1839_c0_g2;TRINITY_DN18443_c0_g1;TRINITY_DN18443_c0_g2;TRINITY_DN18549_c0_g1;TRINITY_DN19237_c0_g1;TRINITY_DN19282_c0_g1;TRINITY_DN19282_c0_g2;TRINITY_DN20982_c0_g1;TRINITY_DN20990_c0_g1;TRIN…	K00700+K00694+K01213+K00963+K01051+K00700+K01179+K00696+K00700+K01179+K00696+K00696+K01810+K00700+K01213+K01213+K00844+K01051+K16055+K16055+K19668+K00700+K01194+K01810+K00975+K00844+K00844+K00847+K01176+K15920+K00012+K00012+K01194+K01177+K01213+K01051+K01051+K01179+K00700+K01177+K01835+K00705+K01051+K00700+K19668+K01087+K01835+K15920+K15920+K01835+K00688+K01177+K05350+K08678+K01810+K05350+K01179+…
N-Glycan biosynthesis	ko00510	75	0.352958	TRINITY_DN16775_c0_g1;TRINITY_DN24220_c0_g1;TRINITY_DN26608_c0_g1;TRINITY_DN44328_c0_g1;TRINITY_DN52087_c0_g1;TRINITY_DN60085_c0_g1;TRINITY_DN61081_c0_g1;TRINITY_DN61722_c0_g1;TRINITY_DN62206_c1_g1;TRINITY_DN63424_c0_g1;TRINITY_DN63914_c0_g1;TRINITY_DN64094_c0_g1;TRINITY_DN64422_c0_g1;TRINITY_DN64452_c0_g1;TRINITY_DN64605_c0_g1;TRINITY_DN64605_c0_g2;TRINITY_DN64880_c0_g1;TRINITY_DN64880_c0_g2;TRI…	K12670+K07151+K01228+K05546+K03843+K00737+K07151+K05546+K12670+K01230+K03842+K03849+K12670+K00721+K07252+K07252+K00726+K00726+K00726+K00726+K03850+K12669+K12669+K12669+K00737+K01001+K00729+K00729+K01230+K12667+K03848+K07441+K03845+K03845+K09658+K03843+K03843+K01231+K12666+K12668+K07151+K01231+K01231+K12666+K03847+K03847+K00736+K07432+K07252+K07252+K09659+K03844+K03846+K00902+K00737+K00737+K01228+…
Other glycan degradation	ko00511	53	0.249424	TRINITY_DN21476_c0_g1;TRINITY_DN26797_c0_g1;TRINITY_DN47686_c0_g1;TRINITY_DN57198_c0_g1;TRINITY_DN57303_c0_g1;TRINITY_DN62246_c0_g1;TRINITY_DN62992_c0_g1;TRINITY_DN63172_c0_g1;TRINITY_DN65441_c0_g1;TRINITY_DN65441_c0_g3;TRINITY_DN65441_c0_g4;TRINITY_DN65441_c0_g5;TRINITY_DN65875_c0_g1;TRINITY_DN66363_c0_g1;TRINITY_DN66363_c2_g1;TRINITY_DN66363_c2_g2;TRINITY_DN66752_c2_g1;TRINITY_DN66752_c2_g2;TRI…	K01191+K01206+K01191+K01191+K12373+K12373+K01191+K12373+K17108+K17108+K17108+K17108+K01206+K01227+K01227+K01227+K12309+K12309+K01206+K01206+K01206+K12373+K12309+K15923+K01191+K01444+K12309+K01191+K01191+K01191+K01190+K15923+K15923+K15923+K17108+K01227+K01191+K01191+K01191+K12309+K12309+K12309+K12309+K12309+K12309+K12373+K12373+K12373+K01191+K01191+K12373+K01192+K01191
Other types of O-glycan biosynthesis	ko00514	11	0.0517671	TRINITY_DN38826_c0_g1;TRINITY_DN44873_c0_g1;TRINITY_DN67207_c3_g1;TRINITY_DN68311_c3_g1;TRINITY_DN68311_c3_g3;TRINITY_DN71700_c0_g1;TRINITY_DN71892_c1_g2;TRINITY_DN73067_c2_g1;TRINITY_DN77760_c0_g1;TRINITY_DN78600_c0_g1;TRINITY_DN82474_c0_g1;	K18134+K03691+K20869+K18134+K18134+K13667+K03691+K09667+K09667+K10967+K10967
Amino sugar and nucleotide sugar metabolism	ko00520	262	1.233	TRINITY_DN12957_c0_g1;TRINITY_DN16650_c0_g1;TRINITY_DN18549_c0_g1;TRINITY_DN19400_c0_g1;TRINITY_DN20982_c0_g1;TRINITY_DN31675_c0_g1;TRINITY_DN32592_c0_g1;TRINITY_DN32768_c0_g1;TRINITY_DN33503_c0_g1;TRINITY_DN34652_c0_g1;TRINITY_DN35175_c0_g1;TRINITY_DN35175_c0_g2;TRINITY_DN35896_c0_g1;TRINITY_DN38930_c0_g1;TRINITY_DN40038_c0_g1;TRINITY_DN40447_c0_g1;TRINITY_DN40549_c0_g1;TRINITY_DN40549_c0_g2;TRI…	K00820+K00963+K01810+K01183+K00844+K01810+K12451+K00975+K00326+K01209+K00844+K00844+K00621+K00847+K15920+K10046+K00012+K00012+K01209+K01183+K01183+K01835+K00326+K12448+K01835+K00966+K01209+K15920+K15920+K01835+K08678+K01810+K01809+K00820+K00820+K00820+K00820+K15920+K15920+K01183+K00965+K00326+K00326+K01810+K01835+K01183+K01809+K20547+K01183+K00844+K12373+K17497+K12450+K01835+K08678+K01183+K01835+…
Glycosaminoglycan degradation	ko00531	36	0.16942	TRINITY_DN57303_c0_g1;TRINITY_DN62246_c0_g1;TRINITY_DN63003_c0_g1;TRINITY_DN63172_c0_g1;TRINITY_DN64398_c0_g1;TRINITY_DN66752_c2_g1;TRINITY_DN66752_c2_g2;TRINITY_DN68915_c1_g1;TRINITY_DN69063_c0_g1;TRINITY_DN69501_c2_g2;TRINITY_DN70746_c1_g3;TRINITY_DN70878_c1_g1;TRINITY_DN71026_c2_g1;TRINITY_DN71853_c0_g1;TRINITY_DN71853_c1_g1;TRINITY_DN71853_c1_g2;TRINITY_DN71853_c1_g3;TRINITY_DN71853_c1_g4;TRI…	K12373+K12373+K07964+K12373+K07964+K12309+K12309+K12373+K12309+K07964+K10532+K01205+K12309+K10532+K10532+K10532+K10532+K10532+K01205+K01205+K01205+K07964+K07964+K07964+K12309+K12309+K12309+K12309+K12309+K12309+K10532+K10532+K12373+K12373+K12373+K12373
Glycerolipid metabolism	ko00561	181	0.851805	TRINITY_DN12733_c0_g1;TRINITY_DN13329_c0_g1;TRINITY_DN23769_c0_g1;TRINITY_DN24605_c0_g1;TRINITY_DN36970_c0_g1;TRINITY_DN37870_c0_g1;TRINITY_DN44489_c0_g1;TRINITY_DN45377_c0_g1;TRINITY_DN46921_c0_g1;TRINITY_DN47958_c0_g1;TRINITY_DN48436_c0_g1;TRINITY_DN48900_c0_g1;TRINITY_DN49893_c0_g1;TRINITY_DN50586_c0_g1;TRINITY_DN51205_c0_g1;TRINITY_DN51533_c0_g1;TRINITY_DN53403_c0_g1;TRINITY_DN53547_c0_g1;TRI…	K09480+K00128+K00128+K07407+K15918+K15918+K00128+K00128+K00128+K13523+K00128+K00901+K00128+K00002+K14457+K07407+K00002+K14457+K14457+K01054+K00128+K00901+K00128+K09480+K00128+K00128+K00002+K13508+K00128+K13519+K00901+K01054+K01054+K13508+K00128+K00011+K09480+K07407+K00128+K00128+K00128+K00128+K00128+K00128+K00128+K00128+K00128+K00128+K00128+K00128+K00128+K00128+K00128+K00128+K00128+K00128+K00128+…
Inositol phosphate metabolism	ko00562	140	0.658855	TRINITY_DN1073_c0_g1;TRINITY_DN18323_c0_g1;TRINITY_DN1870_c0_g1;TRINITY_DN21358_c0_g2;TRINITY_DN21440_c0_g1;TRINITY_DN21485_c0_g1;TRINITY_DN22220_c0_g1;TRINITY_DN22220_c0_g2;TRINITY_DN22831_c0_g1;TRINITY_DN23074_c0_g1;TRINITY_DN25374_c0_g1;TRINITY_DN28955_c0_g1;TRINITY_DN34113_c0_g1;TRINITY_DN34660_c0_g1;TRINITY_DN36378_c0_g1;TRINITY_DN36412_c0_g1;TRINITY_DN37377_c0_g1;TRINITY_DN3859_c0_g2;TRINIT…	K01803+K00140+K00889+K01106+K01858+K00469+K01803+K01803+K00140+K01858+K19801+K01858+K01803+K01803+K00010+K00913+K01803+K00914+K00469+K00889+K00889+K15422+K00140+K00140+K00140+K01110+K00889+K00889+K01858+K00889+K05857+K00469+K01803+K01110+K01803+K01803+K01114+K00913+K00913+K00140+K01803+K10047+K00999+K01114+K00469+K00469+K01114+K00913+K00921+K01110+K01110+K01114+K00914+K00889+K01114+K15422+K00888+…
Glycosylphosphatidylinositol(GPI)-anchor biosynthesis	ko00563	31	0.145889	TRINITY_DN13813_c0_g1;TRINITY_DN58469_c0_g1;TRINITY_DN63229_c0_g1;TRINITY_DN63467_c0_g1;TRINITY_DN64771_c0_g1;TRINITY_DN64971_c0_g1;TRINITY_DN65003_c6_g1;TRINITY_DN65704_c0_g1;TRINITY_DN65704_c0_g2;TRINITY_DN66960_c4_g1;TRINITY_DN67943_c1_g1;TRINITY_DN68820_c3_g1;TRINITY_DN69232_c2_g1;TRINITY_DN69271_c0_g1;TRINITY_DN70583_c0_g1;TRINITY_DN71574_c0_g1;TRINITY_DN72623_c5_g3;TRINITY_DN72984_c0_g1;TRI…	K05291+K11001+K05283+K03858+K05289+K03434+K05286+K05310+K05310+K05290+K03861+K05293+K09658+K05292+K03860+K05291+K03859+K05285+K03857+K03857+K05284+K07542+K07542+K07542+K07541+K07542+K05287+K07541+K05285+K05292+K05292
Glycerophospholipid metabolism	ko00564	160	0.752977	TRINITY_DN1255_c0_g1;TRINITY_DN14092_c0_g1;TRINITY_DN14092_c0_g2;TRINITY_DN17768_c0_g1;TRINITY_DN18313_c0_g1;TRINITY_DN21793_c0_g1;TRINITY_DN2619_c0_g1;TRINITY_DN3539_c0_g1;TRINITY_DN36186_c0_g1;TRINITY_DN38130_c0_g1;TRINITY_DN44626_c0_g1;TRINITY_DN4672_c0_g1;TRINITY_DN47372_c0_g1;TRINITY_DN47958_c0_g1;TRINITY_DN48767_c0_g1;TRINITY_DN48900_c0_g1;TRINITY_DN53560_c0_g1;TRINITY_DN53577_c0_g2;TRINITY…	K01115+K06124+K06124+K01049+K00111+K13510+K00111+K14156+K00968+K01613+K00993+K01115+K00111+K13523+K00006+K00901+K00111+K01115+K00968+K01115+K06130+K00901+K13510+K00968+K01115+K01114+K06130+K00995+K01613+K13508+K06130+K00993+K00993+K06130+K00999+K00968+K13519+K01114+K00901+K01115+K01114+K05929+K14156+K13508+K01114+K00006+K00006+K01115+K01115+K06129+K01517+K01114+K00550+K00901+K01115+K13510+K13513+…
Ether lipid metabolism	ko00565	51	0.240011	TRINITY_DN1255_c0_g1;TRINITY_DN21793_c0_g1;TRINITY_DN44626_c0_g1;TRINITY_DN4672_c0_g1;TRINITY_DN53577_c0_g2;TRINITY_DN56473_c0_g2;TRINITY_DN58190_c0_g1;TRINITY_DN59091_c0_g1;TRINITY_DN59442_c0_g1;TRINITY_DN61325_c1_g1;TRINITY_DN61325_c1_g2;TRINITY_DN62031_c0_g1;TRINITY_DN62053_c0_g1;TRINITY_DN63018_c0_g1;TRINITY_DN63038_c0_g1;TRINITY_DN63619_c0_g1;TRINITY_DN64769_c0_g1;TRINITY_DN64769_c1_g1;TRINI…	K01115+K13510+K00993+K01115+K01115+K01115+K13510+K01115+K01114+K00993+K00993+K13519+K01114+K01115+K01114+K01114+K01115+K01115+K01114+K01115+K13510+K01115+K01115+K13510+K01115+K01047+K01114+K01115+K01115+K01115+K01115+K01115+K00993+K01115+K01115+K01115+K01115+K01115+K14674+K04628+K16860+K16860+K16342+K01115+K00993+K00993+K01115+K01115+K14674+K01115+K01115
Arachidonic acid metabolism	ko00590	33	0.155301	TRINITY_DN22849_c0_g1;TRINITY_DN28698_c0_g1;TRINITY_DN48032_c2_g1;TRINITY_DN50134_c0_g1;TRINITY_DN57569_c0_g1;TRINITY_DN60093_c0_g2;TRINITY_DN63371_c6_g1;TRINITY_DN63701_c1_g1;TRINITY_DN65199_c1_g1;TRINITY_DN65823_c1_g1;TRINITY_DN67958_c1_g3;TRINITY_DN68437_c0_g1;TRINITY_DN69398_c2_g2;TRINITY_DN69438_c1_g1;TRINITY_DN69438_c1_g2;TRINITY_DN69665_c1_g1;TRINITY_DN69665_c2_g1;TRINITY_DN69665_c2_g2;TRI…	K18592+K04097+K00432+K01832+K00432+K01254+K00432+K00432+K05309+K18592+K01047+K18592+K00432+K00432+K00432+K00432+K00432+K00432+K01254+K14674+K01254+K00432+K00432+K00079+K18592+K16342+K04097+K00079+K04097+K00079+K18592+K14674+K00432
Linoleic acid metabolism	ko00591	59	0.27766	TRINITY_DN16604_c0_g1;TRINITY_DN17511_c0_g1;TRINITY_DN44528_c0_g1;TRINITY_DN50651_c0_g1;TRINITY_DN50651_c0_g2;TRINITY_DN50651_c0_g3;TRINITY_DN51319_c0_g1;TRINITY_DN53739_c0_g1;TRINITY_DN53739_c0_g2;TRINITY_DN53739_c1_g1;TRINITY_DN55887_c0_g1;TRINITY_DN65780_c0_g1;TRINITY_DN66243_c0_g2;TRINITY_DN66243_c0_g3;TRINITY_DN66641_c3_g1;TRINITY_DN66641_c3_g2;TRINITY_DN66783_c0_g1;TRINITY_DN66783_c0_g2;TRI…	K15718+K00454+K15718+K15718+K00454+K15718+K15718+K15718+K15718+K15718+K15718+K00454+K15718+K15718+K00454+K00454+K00454+K00454+K00454+K00454+K00454+K00454+K00454+K00454+K01047+K00454+K00454+K00454+K15718+K00454+K00454+K15718+K15718+K00454+K00454+K00454+K00454+K15718+K15718+K00454+K00454+K00454+K00454+K00454+K00454+K00454+K00454+K14674+K00454+K00454+K15718+K15718+K15718+K15718+K00454+K00454+K16342+…
alpha-Linolenic acid metabolism	ko00592	130	0.611793	TRINITY_DN11359_c0_g1;TRINITY_DN17511_c0_g1;TRINITY_DN1752_c0_g1;TRINITY_DN18142_c0_g1;TRINITY_DN2091_c0_g1;TRINITY_DN23520_c0_g1;TRINITY_DN33890_c0_g1;TRINITY_DN34365_c0_g1;TRINITY_DN34365_c0_g2;TRINITY_DN47474_c0_g1;TRINITY_DN47812_c0_g1;TRINITY_DN49749_c0_g1;TRINITY_DN49796_c0_g1;TRINITY_DN50651_c0_g2;TRINITY_DN53873_c0_g1;TRINITY_DN54148_c0_g1;TRINITY_DN54148_c0_g2;TRINITY_DN54193_c0_g1;TRINI…	K07513+K00454+K07513+K00232+K10528+K07513+K00232+K10527+K10527+K08241+K08241+K00232+K08241+K00454+K00232+K01723+K01723+K08241+K10526+K05894+K00232+K00232+K07513+K10526+K08241+K00232+K00232+K00232+K00232+K08241+K10526+K10526+K05894+K05894+K18857+K18857+K00454+K01723+K10525+K00454+K00454+K10528+K10525+K00454+K00454+K10526+K05894+K00232+K00454+K05894+K05894+K05894+K05894+K00454+K00454+K10527+K10527+…
Sphingolipid metabolism	ko00600	69	0.324721	TRINITY_DN12290_c0_g1;TRINITY_DN13986_c0_g1;TRINITY_DN24605_c0_g1;TRINITY_DN47389_c0_g1;TRINITY_DN51533_c0_g1;TRINITY_DN54545_c0_g2;TRINITY_DN58377_c0_g1;TRINITY_DN59825_c0_g1;TRINITY_DN62337_c1_g1;TRINITY_DN62880_c0_g1;TRINITY_DN64053_c1_g1;TRINITY_DN64319_c0_g1;TRINITY_DN64555_c0_g1;TRINITY_DN65362_c2_g2;TRINITY_DN65441_c0_g1;TRINITY_DN65441_c0_g3;TRINITY_DN65441_c0_g4;TRINITY_DN65441_c0_g5;TRI…	K00654+K01634+K07407+K12349+K07407+K01634+K00654+K04713+K04718+K01634+K04710+K04710+K07407+K04711+K17108+K17108+K17108+K17108+K00654+K04711+K07407+K07407+K04710+K12309+K12309+K04713+K00654+K04715+K04713+K04712+K12309+K04708+K07407+K07407+K07407+K07407+K07407+K07407+K12349+K12309+K07407+K01190+K12349+K12349+K17108+K04628+K12309+K12309+K12309+K12309+K12309+K12309+K01634+K07407+K12349+K04713+K04708+…
Glycosphingolipid biosynthesis - globo series	ko00603	27	0.127065	TRINITY_DN24605_c0_g1;TRINITY_DN51533_c0_g1;TRINITY_DN57303_c0_g1;TRINITY_DN61009_c0_g1;TRINITY_DN61009_c0_g2;TRINITY_DN62246_c0_g1;TRINITY_DN63172_c0_g1;TRINITY_DN64555_c0_g1;TRINITY_DN66515_c0_g1;TRINITY_DN66639_c0_g1;TRINITY_DN68915_c1_g1;TRINITY_DN70145_c2_g2;TRINITY_DN70145_c2_g3;TRINITY_DN70545_c3_g1;TRINITY_DN70545_c3_g2;TRINITY_DN70578_c0_g1;TRINITY_DN70578_c0_g2;TRINITY_DN71090_c1_g3;TRI…	K07407+K07407+K12373+K01988+K01988+K12373+K12373+K07407+K07407+K07407+K12373+K07407+K07407+K07407+K07407+K07407+K07407+K07407+K01988+K01988+K01988+K12373+K07407+K12373+K12373+K12373+K07407
Glycosphingolipid biosynthesis - ganglio series	ko00604	18	0.0847099	TRINITY_DN57303_c0_g1;TRINITY_DN62246_c0_g1;TRINITY_DN63172_c0_g1;TRINITY_DN66752_c2_g1;TRINITY_DN66752_c2_g2;TRINITY_DN68915_c1_g1;TRINITY_DN69063_c0_g1;TRINITY_DN71026_c2_g1;TRINITY_DN74263_c2_g2;TRINITY_DN74345_c0_g1;TRINITY_DN74345_c3_g1;TRINITY_DN74345_c3_g2;TRINITY_DN74345_c3_g4;TRINITY_DN74794_c1_g1;TRINITY_DN76396_c0_g1;TRINITY_DN81208_c0_g1;TRINITY_DN82392_c0_g1;TRINITY_DN88799_c0_g1;	K12373+K12373+K12373+K12309+K12309+K12373+K12309+K12309+K12309+K12309+K12309+K12309+K12309+K12309+K12373+K12373+K12373+K12373
Pyruvate metabolism	ko00620	374	1.76008	TRINITY_DN10386_c0_g1;TRINITY_DN12441_c0_g1;TRINITY_DN12886_c0_g1;TRINITY_DN13297_c0_g1;TRINITY_DN13329_c0_g1;TRINITY_DN15839_c0_g1;TRINITY_DN16681_c0_g1;TRINITY_DN17842_c0_g2;TRINITY_DN20752_c0_g1;TRINITY_DN21846_c0_g1;TRINITY_DN2215_c0_g1;TRINITY_DN22308_c0_g1;TRINITY_DN23769_c0_g1;TRINITY_DN24734_c0_g1;TRINITY_DN27557_c0_g1;TRINITY_DN29457_c0_g1;TRINITY_DN31415_c0_g1;TRINITY_DN32468_c0_g1;TRIN…	K01958+K00025+K02160+K00161+K00128+K00026+K00025+K01610+K00382+K01895+K00028+K01895+K00128+K01759+K01069+K00161+K01610+K01895+K00627+K00028+K01069+K01069+K01638+K01610+K00128+K00128+K00128+K01962+K00873+K00026+K00026+K00873+K00128+K01638+K00382+K00382+K01958+K00128+K01679+K18881+K00026+K01638+K01595+K00161+K00026+K00382+K00102+K00026+K00051+K00051+K00026+K01006+K00873+K01759+K00128+K01958+K01895+…
Glyoxylate and dicarboxylate metabolism	ko00630	458	2.1554	TRINITY_DN1049_c0_g1;TRINITY_DN12271_c0_g1;TRINITY_DN12441_c0_g1;TRINITY_DN12740_c0_g1;TRINITY_DN13761_c0_g1;TRINITY_DN13869_c0_g1;TRINITY_DN14305_c0_g1;TRINITY_DN1523_c0_g1;TRINITY_DN1523_c0_g2;TRINITY_DN15839_c0_g1;TRINITY_DN16188_c0_g1;TRINITY_DN16458_c0_g1;TRINITY_DN16681_c0_g1;TRINITY_DN19632_c0_g1;TRINITY_DN20752_c0_g1;TRINITY_DN22374_c0_g1;TRINITY_DN2528_c0_g1;TRINITY_DN2640_c0_g1;TRINITY_…	K00830+K01647+K00025+K00122+K00122+K01647+K01647+K03781+K03781+K00026+K01681+K11517+K00025+K01681+K00382+K15919+K01681+K00600+K00284+K11517+K01915+K01681+K00122+K03781+K01681+K01638+K15918+K15919+K15918+K01647+K01681+K01602+K19269+K00122+K01681+K11517+K00122+K00122+K00600+K00284+K01647+K01647+K01647+K00026+K01637+K00026+K01602+K01601+K01915+K01455+K01638+K00830+K03781+K01637+K01637+K00382+K00382+…
Propanoate metabolism	ko00640	138	0.649442	TRINITY_DN12886_c0_g1;TRINITY_DN17945_c0_g1;TRINITY_DN18124_c0_g1;TRINITY_DN18323_c0_g1;TRINITY_DN20752_c0_g1;TRINITY_DN21846_c0_g1;TRINITY_DN22308_c0_g1;TRINITY_DN22831_c0_g1;TRINITY_DN29568_c0_g1;TRINITY_DN31261_c0_g1;TRINITY_DN32468_c0_g1;TRINITY_DN33259_c0_g1;TRINITY_DN34354_c0_g1;TRINITY_DN34354_c0_g2;TRINITY_DN38345_c0_g1;TRINITY_DN4323_c0_g1;TRINITY_DN47029_c0_g1;TRINITY_DN49162_c0_g1;TRIN…	K02160+K01720+K00249+K00140+K00382+K01895+K01895+K00140+K01578+K00167+K01895+K01720+K01899+K01899+K00249+K01720+K01962+K00382+K00382+K00140+K00140+K00140+K01900+K01900+K01899+K00382+K01900+K01900+K01895+K01895+K01720+K00167+K00249+K02160+K00140+K01895+K01895+K01895+K05605+K01895+K01895+K01895+K00249+K00249+K01962+K05605+K05605+K01895+K01895+K01895+K01895+K01895+K01895+K01895+K01895+K01895+K01895+…
Butanoate metabolism	ko00650	83	0.390607	TRINITY_DN14786_c0_g1;TRINITY_DN38390_c0_g1;TRINITY_DN48574_c0_g1;TRINITY_DN48574_c0_g2;TRINITY_DN53779_c0_g1;TRINITY_DN53779_c0_g2;TRINITY_DN53779_c0_g3;TRINITY_DN53779_c0_g4;TRINITY_DN53779_c0_g5;TRINITY_DN55057_c0_g1;TRINITY_DN56108_c0_g2;TRINITY_DN56301_c0_g1;TRINITY_DN60710_c0_g1;TRINITY_DN62441_c0_g1;TRINITY_DN63335_c0_g1;TRINITY_DN64427_c0_g2;TRINITY_DN64427_c0_g3;TRINITY_DN64734_c0_g1;TRI…	K01641+K01641+K01652+K01652+K01652+K01652+K01652+K01652+K01652+K17761+K01580+K17761+K16871+K17761+K18121+K17761+K17761+K17761+K01580+K01580+K01580+K17761+K17761+K01641+K01641+K01641+K01580+K01580+K01580+K01580+K01652+K01652+K01652+K01580+K01580+K01652+K01580+K01580+K01653+K18121+K18121+K00626+K17761+K17761+K00626+K00626+K00074+K01640+K01653+K01653+K01653+K01653+K01640+K01907+K01580+K17761+K01640+…
C5-Branched dibasic acid metabolism	ko00660	29	0.136477	TRINITY_DN48574_c0_g1;TRINITY_DN48574_c0_g2;TRINITY_DN53779_c0_g1;TRINITY_DN53779_c0_g2;TRINITY_DN53779_c0_g3;TRINITY_DN53779_c0_g4;TRINITY_DN53779_c0_g5;TRINITY_DN65573_c0_g1;TRINITY_DN66457_c1_g1;TRINITY_DN66457_c1_g2;TRINITY_DN66457_c1_g3;TRINITY_DN66601_c2_g2;TRINITY_DN66601_c3_g1;TRINITY_DN66816_c1_g1;TRINITY_DN67465_c0_g1;TRINITY_DN67685_c0_g2;TRINITY_DN68328_c2_g1;TRINITY_DN74242_c2_g1;TRI…	K01652+K01652+K01652+K01652+K01652+K01652+K01652+K00052+K01652+K01652+K01652+K01703+K01703+K01704+K01652+K00052+K01653+K01653+K01653+K01653+K01653+K01653+K01652+K01652+K01652+K01704+K01704+K00052+K01703
One carbon pool by folate	ko00670	60	0.282366	TRINITY_DN11486_c0_g1;TRINITY_DN18532_c0_g1;TRINITY_DN2640_c0_g1;TRINITY_DN35698_c0_g1;TRINITY_DN43765_c0_g1;TRINITY_DN52545_c0_g1;TRINITY_DN57519_c0_g1;TRINITY_DN58034_c0_g1;TRINITY_DN58508_c0_g1;TRINITY_DN59302_c0_g1;TRINITY_DN59881_c1_g1;TRINITY_DN59909_c0_g1;TRINITY_DN59935_c0_g1;TRINITY_DN60342_c0_g1;TRINITY_DN65029_c0_g1;TRINITY_DN65264_c0_g1;TRINITY_DN66634_c0_g1;TRINITY_DN66634_c0_g2;TRIN…	K01938+K00548+K00600+K00548+K00600+K00600+K00297+K00297+K00600+K00601+K00600+K00600+K01934+K00600+K00600+K00600+K00600+K00600+K00600+K00600+K00600+K00604+K13998+K13998+K00605+K00605+K00605+K00600+K00600+K00600+K00600+K01934+K00600+K00600+K00600+K00600+K00602+K01934+K01433+K00600+K00600+K00600+K00600+K00600+K00600+K01938+K00297+K00600+K00605+K00602+K00548+K00297+K00600+K00600+K00548+K00548+K00602+…
Carbon fixation in photosynthetic organisms	ko00710	354	1.66596	TRINITY_DN10396_c0_g1;TRINITY_DN10661_c0_g1;TRINITY_DN1073_c0_g1;TRINITY_DN10867_c0_g1;TRINITY_DN10966_c0_g1;TRINITY_DN12441_c0_g1;TRINITY_DN12997_c0_g1;TRINITY_DN12997_c0_g2;TRINITY_DN15426_c0_g1;TRINITY_DN15839_c0_g1;TRINITY_DN16681_c0_g1;TRINITY_DN17842_c0_g2;TRINITY_DN1959_c0_g1;TRINITY_DN2110_c0_g1;TRINITY_DN2215_c0_g1;TRINITY_DN22220_c0_g1;TRINITY_DN22220_c0_g2;TRINITY_DN23692_c0_g1;TRINITY…	K00615+K00814+K01803+K05298+K01623+K00025+K03841+K03841+K01623+K00026+K00025+K01610+K00615+K00615+K00028+K01803+K01803+K00855+K00134+K01610+K00028+K01803+K01803+K01610+K01803+K01623+K01602+K00134+K03841+K01623+K01623+K03841+K00026+K00615+K00026+K01602+K01601+K14454+K14454+K14454+K01783+K01783+K14455+K00615+K00615+K00927+K00615+K00615+K00026+K03841+K01595+K01624+K00615+K01783+K00026+K01602+K01100+…
Thiamine metabolism	ko00730	45	0.211775	TRINITY_DN13929_c0_g1;TRINITY_DN33728_c0_g1;TRINITY_DN4172_c0_g1;TRINITY_DN48644_c0_g1;TRINITY_DN49430_c0_g1;TRINITY_DN53700_c0_g1;TRINITY_DN56492_c0_g1;TRINITY_DN56492_c1_g1;TRINITY_DN60706_c1_g1;TRINITY_DN60706_c2_g1;TRINITY_DN60980_c0_g1;TRINITY_DN60980_c0_g2;TRINITY_DN61080_c0_g1;TRINITY_DN62950_c0_g1;TRINITY_DN66603_c0_g1;TRINITY_DN66706_c1_g1;TRINITY_DN67005_c0_g1;TRINITY_DN67005_c0_g2;TRIN…	K04487+K18278+K04487+K18278+K01662+K03146+K04487+K04487+K03146+K03146+K04487+K04487+K04487+K01662+K01662+K00878+K01662+K01662+K00949+K03146+K03146+K14153+K14153+K01662+K03147+K03146+K03146+K03146+K03146+K03146+K01662+K03146+K04487+K03146+K04487+K03146+K04487+K03147+K01662+K01662+K03146+K04487+K03147+K04487+K04487
Riboflavin metabolism	ko00740	14	0.0658855	TRINITY_DN49001_c0_g1;TRINITY_DN54314_c0_g1;TRINITY_DN62866_c0_g1;TRINITY_DN63325_c0_g1;TRINITY_DN64053_c1_g2;TRINITY_DN64239_c1_g1;TRINITY_DN64570_c0_g1;TRINITY_DN69025_c0_g1;TRINITY_DN72365_c3_g1;TRINITY_DN79689_c0_g1;TRINITY_DN85603_c0_g1;TRINITY_DN90136_c0_g1;TRINITY_DN90472_c0_g1;TRINITY_DN94906_c0_g1;	K14652+K14652+K11752+K00793+K00794+K11752+K18453+K14652+K20884+K00793+K14652+K00505+K14652+K00793
Vitamin B6 metabolism	ko00750	35	0.164714	TRINITY_DN193_c0_g1;TRINITY_DN22747_c0_g1;TRINITY_DN22842_c0_g1;TRINITY_DN48829_c0_g1;TRINITY_DN48829_c0_g2;TRINITY_DN49986_c0_g1;TRINITY_DN50174_c0_g1;TRINITY_DN53480_c0_g1;TRINITY_DN53480_c0_g3;TRINITY_DN55719_c0_g1;TRINITY_DN60891_c0_g1;TRINITY_DN62582_c0_g1;TRINITY_DN62582_c0_g2;TRINITY_DN62582_c1_g1;TRINITY_DN62582_c2_g1;TRINITY_DN62879_c0_g1;TRINITY_DN65697_c4_g2;TRINITY_DN66796_c4_g1;TRINI…	K06215+K06215+K06215+K01733+K01733+K06215+K06215+K01733+K01733+K00831+K06215+K06215+K06215+K06215+K06215+K08681+K00275+K00868+K00868+K13248+K13248+K13248+K13248+K05275+K06215+K06215+K06215+K00868+K00831+K06215+K00275+K06215+K01733+K06215+K00831
Nicotinate and nicotinamide metabolism	ko00760	43	0.202362	TRINITY_DN45646_c0_g1;TRINITY_DN47444_c0_g1;TRINITY_DN52197_c0_g1;TRINITY_DN53695_c0_g1;TRINITY_DN53695_c0_g3;TRINITY_DN55078_c0_g2;TRINITY_DN55202_c0_g1;TRINITY_DN55202_c0_g2;TRINITY_DN58086_c0_g1;TRINITY_DN58086_c0_g2;TRINITY_DN58086_c0_g3;TRINITY_DN63236_c0_g1;TRINITY_DN63984_c0_g1;TRINITY_DN65106_c0_g1;TRINITY_DN65781_c0_g2;TRINITY_DN65781_c0_g3;TRINITY_DN65954_c0_g1;TRINITY_DN66210_c1_g1;TRI…	K00767+K03426+K03426+K00323+K00323+K01950+K03426+K03426+K00323+K00323+K00323+K00858+K01513+K03517+K03787+K03787+K00858+K00767+K06210+K01081+K03787+K18551+K03787+K00763+K03426+K03426+K06210+K06210+K06210+K00858+K00858+K00278+K01240+K01240+K00135+K00767+K06210+K00323+K01950+K00858+K18550+K00323+K00858
Pantothenate and CoA biosynthesis	ko00770	71	0.334133	TRINITY_DN30268_c0_g1;TRINITY_DN43685_c0_g1;TRINITY_DN44841_c0_g1;TRINITY_DN47406_c0_g1;TRINITY_DN48574_c0_g1;TRINITY_DN48574_c0_g2;TRINITY_DN50624_c0_g1;TRINITY_DN51634_c0_g1;TRINITY_DN53543_c0_g1;TRINITY_DN53779_c0_g1;TRINITY_DN53779_c0_g2;TRINITY_DN53779_c0_g3;TRINITY_DN53779_c0_g4;TRINITY_DN53779_c0_g5;TRINITY_DN55307_c0_g1;TRINITY_DN55307_c0_g2;TRINITY_DN55307_c1_g1;TRINITY_DN56050_c0_g1;TRI…	K00053+K00053+K00053+K01687+K01652+K01652+K01687+K00053+K00826+K01652+K01652+K01652+K01652+K01652+K00053+K00053+K00053+K01431+K00826+K00053+K01687+K00207+K00826+K00859+K00826+K00053+K00606+K02201+K02201+K00053+K01513+K01598+K01464+K01431+K01918+K01652+K01652+K01652+K06133+K06133+K06133+K09680+K01652+K01464+K01687+K01653+K00826+K09680+K06133+K06133+K01922+K01653+K01653+K01653+K01653+K01687+K01653+…
Biotin metabolism	ko00780	31	0.145889	TRINITY_DN17877_c0_g1;TRINITY_DN2322_c0_g1;TRINITY_DN27091_c0_g1;TRINITY_DN49731_c0_g1;TRINITY_DN52527_c0_g1;TRINITY_DN57141_c0_g1;TRINITY_DN57141_c1_g1;TRINITY_DN57331_c0_g1;TRINITY_DN58443_c0_g1;TRINITY_DN58850_c0_g1;TRINITY_DN58850_c1_g1;TRINITY_DN59711_c0_g1;TRINITY_DN60618_c0_g1;TRINITY_DN60618_c0_g2;TRINITY_DN62387_c0_g1;TRINITY_DN62393_c0_g1;TRINITY_DN62649_c1_g1;TRINITY_DN62649_c2_g1;TRIN…	K00059+K00059+K09458+K01012+K00059+K00059+K00059+K00059+K02372+K00059+K00059+K09458+K01942+K01942+K00652+K19562+K00059+K00059+K00208+K09458+K00059+K09458+K00059+K00208+K00059+K00059+K00059+K09458+K01012+K19562+K09458
Lipoic acid metabolism	ko00785	8	0.0376488	TRINITY_DN61836_c0_g2;TRINITY_DN62596_c0_g1;TRINITY_DN66985_c2_g1;TRINITY_DN67797_c0_g4;TRINITY_DN72006_c0_g3;TRINITY_DN77893_c0_g1;TRINITY_DN84632_c0_g1;TRINITY_DN89247_c0_g1;	K03644+K03801+K03644+K03801+K03644+K10105+K03644+K03644
Folate biosynthesis	ko00790	24	0.112946	TRINITY_DN58567_c0_g2;TRINITY_DN60759_c0_g1;TRINITY_DN62290_c0_g1;TRINITY_DN65629_c1_g1;TRINITY_DN66271_c0_g1;TRINITY_DN67869_c7_g1;TRINITY_DN67869_c7_g3;TRINITY_DN67993_c0_g1;TRINITY_DN68133_c1_g7;TRINITY_DN68945_c0_g1;TRINITY_DN69042_c4_g2;TRINITY_DN69097_c2_g1;TRINITY_DN69097_c2_g2;TRINITY_DN69097_c2_g5;TRINITY_DN70354_c0_g1;TRINITY_DN70457_c1_g1;TRINITY_DN70529_c1_g1;TRINITY_DN71435_c0_g1;TRI…	K03637+K01113+K03637+K01307+K18482+K01930+K01930+K13998+K13998+K21232+K18482+K01307+K01307+K01307+K01307+K01495+K01930+K13941+K13941+K20457+K13950+K03635+K01930+K01495
Porphyrin and chlorophyll metabolism	ko00860	128	0.602381	TRINITY_DN10573_c0_g1;TRINITY_DN11383_c0_g1;TRINITY_DN12366_c0_g1;TRINITY_DN14354_c0_g1;TRINITY_DN25137_c0_g1;TRINITY_DN27520_c0_g1;TRINITY_DN27770_c0_g1;TRINITY_DN4089_c0_g1;TRINITY_DN43784_c0_g1;TRINITY_DN45886_c0_g1;TRINITY_DN48920_c0_g1;TRINITY_DN49510_c0_g1;TRINITY_DN49510_c0_g2;TRINITY_DN49540_c0_g1;TRINITY_DN49540_c0_g2;TRINITY_DN49822_c0_g1;TRINITY_DN50149_c0_g1;TRINITY_DN51695_c0_g1;TRIN…	K01599+K00218+K02492+K10960+K04035+K03403+K01845+K02492+K13606+K00228+K04035+K00228+K00228+K01885+K01885+K00231+K10960+K01885+K02492+K01772+K00510+K01845+K03403+K03403+K03403+K03403+K01885+K01772+K01749+K01698+K01698+K00218+K01772+K13606+K13071+K03404+K00231+K00218+K00218+K10960+K10960+K01749+K10960+K01772+K01772+K13545+K03405+K04040+K10960+K19054+K13606+K13606+K13600+K00218+K00510+K00228+K01599+…
Terpenoid backbone biosynthesis	ko00900	110	0.517671	TRINITY_DN14354_c0_g1;TRINITY_DN14786_c0_g1;TRINITY_DN29207_c0_g1;TRINITY_DN38390_c0_g1;TRINITY_DN42409_c0_g1;TRINITY_DN46937_c0_g1;TRINITY_DN47438_c0_g1;TRINITY_DN47662_c0_g1;TRINITY_DN49430_c0_g1;TRINITY_DN50149_c0_g1;TRINITY_DN52080_c0_g1;TRINITY_DN54074_c0_g1;TRINITY_DN54494_c0_g1;TRINITY_DN54494_c0_g2;TRINITY_DN54900_c0_g1;TRINITY_DN55523_c0_g1;TRINITY_DN58237_c0_g1;TRINITY_DN58237_c0_g2;TRI…	K10960+K01641+K03527+K01641+K15889+K05356+K03526+K00099+K01662+K10960+K00099+K15889+K13789+K13789+K05955+K01823+K00099+K00099+K13789+K06013+K13789+K00991+K11778+K10960+K10960+K01770+K10960+K11778+K00787+K01662+K06013+K10960+K15892+K08658+K01641+K01641+K01641+K03527+K00021+K05954+K11778+K01662+K05906+K00587+K00021+K00869+K01662+K01662+K13789+K00021+K03527+K03527+K14066+K05356+K03526+K01770+K00021+…
Monoterpenoid biosynthesis	ko00902	25	0.117653	TRINITY_DN19502_c0_g1;TRINITY_DN3054_c0_g1;TRINITY_DN65498_c4_g1;TRINITY_DN66305_c0_g1;TRINITY_DN66305_c2_g1;TRINITY_DN66305_c3_g10;TRINITY_DN66305_c3_g11;TRINITY_DN66305_c3_g2;TRINITY_DN66305_c3_g3;TRINITY_DN66305_c3_g4;TRINITY_DN66305_c3_g6;TRINITY_DN66305_c3_g8;TRINITY_DN66305_c3_g9;TRINITY_DN66358_c6_g1;TRINITY_DN66450_c3_g1;TRINITY_DN66450_c7_g1;TRINITY_DN68247_c4_g2;TRINITY_DN68528_c3_g2;TR…	K15086+K15095+K15095+K15095+K15095+K15095+K15095+K15095+K15095+K15095+K15095+K15095+K15095+K15095+K15095+K15095+K15095+K15096+K15095+K15095+K15095+K15095+K15095+K15095+K15095
Limonene and pinene degradation	ko00903	24	0.112946	TRINITY_DN44489_c0_g1;TRINITY_DN46921_c0_g1;TRINITY_DN59187_c0_g1;TRINITY_DN64827_c2_g7;TRINITY_DN64827_c2_g8;TRINITY_DN65014_c1_g1;TRINITY_DN65014_c4_g2;TRINITY_DN65014_c9_g3;TRINITY_DN65599_c1_g1;TRINITY_DN65651_c5_g2;TRINITY_DN66957_c1_g1;TRINITY_DN67992_c1_g2;TRINITY_DN68965_c3_g1;TRINITY_DN68965_c3_g3;TRINITY_DN70142_c0_g1;TRINITY_DN70189_c4_g2;TRINITY_DN70189_c5_g1;TRINITY_DN70189_c5_g9;TRI…	K00128+K00128+K00128+K00128+K00128+K00128+K00128+K00128+K00128+K00128+K00128+K00128+K00517+K00517+K00128+K00128+K00128+K00128+K00128+K00128+K00128+K00128+K00128+K00128
Diterpenoid biosynthesis	ko00904	20	0.0941221	TRINITY_DN12172_c0_g1;TRINITY_DN17498_c0_g1;TRINITY_DN17498_c0_g2;TRINITY_DN58193_c0_g1;TRINITY_DN5851_c0_g1;TRINITY_DN63105_c0_g1;TRINITY_DN63998_c0_g1;TRINITY_DN65811_c0_g1;TRINITY_DN66245_c0_g3;TRINITY_DN66677_c0_g1;TRINITY_DN66967_c2_g3;TRINITY_DN67003_c1_g1;TRINITY_DN67743_c1_g2;TRINITY_DN69909_c3_g2;TRINITY_DN73684_c0_g1;TRINITY_DN74289_c3_g2;TRINITY_DN74683_c3_g1;TRINITY_DN83733_c0_g1;TRIN…	K04125+K04124+K04124+K04124+K04125+K04120+K04122+K05282+K04123+K17961+K04125+K04123+K05282+K04125+K04121+K17982+K04125+K04124+K04124+K16084
Brassinosteroid biosynthesis	ko00905	18	0.0847099	TRINITY_DN3738_c0_g2;TRINITY_DN50337_c0_g1;TRINITY_DN63991_c0_g1;TRINITY_DN65719_c3_g1;TRINITY_DN65719_c3_g2;TRINITY_DN67047_c1_g1;TRINITY_DN68864_c3_g2;TRINITY_DN68864_c3_g4;TRINITY_DN68864_c3_g5;TRINITY_DN69215_c7_g2;TRINITY_DN69751_c2_g1;TRINITY_DN72021_c0_g1;TRINITY_DN73047_c1_g1;TRINITY_DN73098_c0_g1;TRINITY_DN73098_c0_g2;TRINITY_DN73098_c0_g3;TRINITY_DN81229_c0_g1;TRINITY_DN95198_c0_g1;	K15639+K12639+K09587+K12637+K12637+K12638+K12640+K12640+K12640+K15639+K09588+K09588+K09591+K12639+K12639+K12639+K09591+K09588
Carotenoid biosynthesis	ko00906	65	0.305897	TRINITY_DN11267_c0_g1;TRINITY_DN13849_c0_g1;TRINITY_DN19231_c0_g1;TRINITY_DN2114_c0_g1;TRINITY_DN22854_c0_g1;TRINITY_DN26443_c0_g1;TRINITY_DN34695_c0_g1;TRINITY_DN42049_c0_g1;TRINITY_DN50075_c0_g1;TRINITY_DN51340_c0_g1;TRINITY_DN51892_c0_g2;TRINITY_DN52173_c0_g1;TRINITY_DN52964_c0_g1;TRINITY_DN54096_c0_g1;TRINITY_DN58028_c0_g1;TRINITY_DN59389_c0_g1;TRINITY_DN61765_c0_g1;TRINITY_DN61919_c0_g1;TRIN…	K09843+K09840+K09840+K15746+K02293+K09843+K09838+K09840+K09838+K09840+K17913+K17913+K09840+K15744+K17911+K06444+K09842+K09839+K15746+K09842+K09835+K09843+K09840+K06443+K09840+K09837+K17913+K15746+K09838+K09843+K09843+K09843+K09841+K14595+K15747+K09842+K09842+K14593+K09840+K09839+K02291+K09842+K09843+K09843+K09838+K15746+K00514+K09843+K09843+K02293+K09842+K09842+K09842+K09842+K15745+K09838+K09842+…
Zeatin biosynthesis	ko00908	26	0.122359	TRINITY_DN16075_c0_g1;TRINITY_DN19624_c0_g1;TRINITY_DN29921_c0_g1;TRINITY_DN34845_c0_g1;TRINITY_DN53098_c0_g1;TRINITY_DN53205_c0_g1;TRINITY_DN53205_c0_g2;TRINITY_DN53205_c0_g3;TRINITY_DN56837_c0_g1;TRINITY_DN56837_c0_g2;TRINITY_DN58487_c0_g1;TRINITY_DN58487_c0_g2;TRINITY_DN59987_c0_g1;TRINITY_DN64749_c0_g1;TRINITY_DN67020_c0_g1;TRINITY_DN67020_c0_g2;TRINITY_DN70733_c0_g2;TRINITY_DN72792_c1_g2;TRI…	K10760+K00279+K10717+K00279+K10717+K00279+K00279+K00279+K13495+K13495+K00279+K00279+K10760+K00791+K00279+K00279+K10760+K00279+K00791+K00279+K00279+K00279+K00279+K00279+K10760+K00279
Sesquiterpenoid and triterpenoid biosynthesis	ko00909	32	0.150595	TRINITY_DN51033_c0_g1;TRINITY_DN55673_c0_g1;TRINITY_DN58630_c0_g1;TRINITY_DN65010_c0_g1;TRINITY_DN65010_c0_g2;TRINITY_DN65010_c0_g3;TRINITY_DN65491_c3_g2;TRINITY_DN66631_c2_g1;TRINITY_DN67712_c3_g5;TRINITY_DN67764_c0_g1;TRINITY_DN68436_c1_g1;TRINITY_DN68711_c0_g1;TRINITY_DN68711_c0_g3;TRINITY_DN68711_c0_g4;TRINITY_DN69747_c1_g2;TRINITY_DN69747_c1_g3;TRINITY_DN69747_c1_g4;TRINITY_DN70655_c2_g1;TRI…	K00801+K00801+K15813+K15813+K15813+K15813+K00801+K15803+K14173+K14173+K14173+K15813+K15813+K15813+K00511+K00511+K00511+K14173+K15813+K15813+K15803+K15813+K00801+K00801+K00801+K00801+K15813+K15813+K15813+K15813+K19011+K15813
Nitrogen metabolism	ko00910	163	0.767095	TRINITY_DN14861_c0_g1;TRINITY_DN16730_c0_g1;TRINITY_DN16730_c0_g2;TRINITY_DN17030_c0_g1;TRINITY_DN18150_c0_g1;TRINITY_DN20470_c0_g1;TRINITY_DN24807_c0_g1;TRINITY_DN25213_c0_g1;TRINITY_DN2611_c0_g1;TRINITY_DN2716_c0_g1;TRINITY_DN28067_c0_g1;TRINITY_DN28505_c0_g1;TRINITY_DN29483_c0_g1;TRINITY_DN30353_c0_g1;TRINITY_DN36924_c0_g1;TRINITY_DN40845_c0_g1;TRINITY_DN42435_c0_g1;TRINITY_DN46754_c0_g1;TRINI…	K01673+K02575+K02575+K01674+K00264+K00366+K00262+K10534+K00264+K00284+K00264+K01725+K00261+K01915+K00262+K01673+K01672+K00284+K01915+K01455+K02575+K02575+K00284+K00284+K00264+K01455+K10534+K01915+K10534+K00264+K02575+K00284+K00284+K00264+K00264+K01915+K00262+K01455+K01725+K00264+K00264+K01725+K01674+K01915+K01915+K00261+K00366+K00366+K01915+K01673+K01673+K01673+K00284+K01673+K01673+K00261+K00284+…
Sulfur metabolism	ko00920	81	0.381194	TRINITY_DN13534_c0_g1;TRINITY_DN13634_c0_g1;TRINITY_DN13900_c0_g1;TRINITY_DN16917_c0_g1;TRINITY_DN23592_c0_g1;TRINITY_DN24084_c0_g1;TRINITY_DN42128_c0_g1;TRINITY_DN48981_c0_g2;TRINITY_DN51080_c0_g1;TRINITY_DN51492_c0_g1;TRINITY_DN51492_c0_g2;TRINITY_DN58446_c0_g1;TRINITY_DN58446_c0_g2;TRINITY_DN58446_c1_g1;TRINITY_DN58854_c0_g1;TRINITY_DN60689_c0_g1;TRINITY_DN61676_c0_g1;TRINITY_DN61679_c0_g2;TRI…	K01739+K08738+K00640+K08738+K00860+K00392+K00387+K15422+K00640+K00860+K00860+K01739+K01739+K01739+K00860+K01738+K00387+K05907+K00640+K01739+K05907+K00640+K05907+K17725+K08738+K08738+K08738+K05907+K13811+K01738+K13034+K13811+K01082+K01082+K15422+K01082+K05907+K01082+K01082+K01082+K00860+K01738+K01738+K08738+K08738+K00392+K01738+K01738+K01738+K01738+K00392+K01011+K01738+K00640+K01011+K01738+K00640+…
Phenylpropanoid biosynthesis	ko00940	311	1.4636	TRINITY_DN11928_c0_g1;TRINITY_DN13160_c0_g1;TRINITY_DN13264_c0_g1;TRINITY_DN16844_c0_g1;TRINITY_DN16844_c0_g2;TRINITY_DN22015_c0_g1;TRINITY_DN2386_c0_g1;TRINITY_DN26017_c0_g1;TRINITY_DN26017_c0_g2;TRINITY_DN26447_c0_g1;TRINITY_DN26778_c0_g1;TRINITY_DN29766_c0_g1;TRINITY_DN30328_c0_g1;TRINITY_DN3076_c0_g1;TRINITY_DN31458_c0_g1;TRINITY_DN34345_c0_g1;TRINITY_DN35243_c0_g1;TRINITY_DN36129_c0_g1;TRINI…	K00083+K00083+K00430+K00430+K00430+K12355+K01904+K00430+K00430+K00083+K13066+K01904+K00430+K01904+K00430+K00083+K00083+K00430+K01904+K00430+K01904+K12355+K13066+K00430+K13065+K00083+K13065+K05350+K00083+K00083+K12355+K12355+K13065+K13065+K05350+K00430+K00083+K00083+K12355+K00083+K00430+K12355+K12355+K11188+K00083+K01904+K01904+K00083+K13065+K13065+K00083+K00430+K00430+K00083+K01188+K01188+K12355+…
Flavonoid biosynthesis	ko00941	65	0.305897	TRINITY_DN24167_c0_g1;TRINITY_DN32762_c0_g1;TRINITY_DN48275_c0_g1;TRINITY_DN48942_c0_g1;TRINITY_DN50208_c0_g1;TRINITY_DN51484_c0_g1;TRINITY_DN51890_c0_g1;TRINITY_DN51890_c0_g2;TRINITY_DN56067_c0_g1;TRINITY_DN56067_c0_g2;TRINITY_DN56352_c0_g1;TRINITY_DN58409_c0_g1;TRINITY_DN58433_c0_g1;TRINITY_DN58877_c0_g1;TRINITY_DN59568_c0_g1;TRINITY_DN59938_c0_g1;TRINITY_DN62583_c0_g1;TRINITY_DN63402_c0_g1;TRI…	K00660+K05280+K05278+K13065+K13065+K00660+K13065+K13065+K13065+K13065+K13082+K13065+K13081+K00660+K13065+K00487+K13065+K01859+K13082+K13065+K13080+K05280+K13065+K13065+K00588+K13065+K13081+K00588+K00588+K05280+K00487+K00487+K05278+K00475+K00487+K09754+K09754+K09754+K09754+K00487+K13081+K08695+K05278+K13080+K13083+K00660+K13065+K00660+K00660+K13080+K13083+K13065+K13065+K13065+K13065+K13065+K00660+…
Anthocyanin biosynthesis	ko00942	2	0.00941221	TRINITY_DN68537_c2_g7;TRINITY_DN68537_c2_g8;	K12930+K12930
Flavone and flavonol biosynthesis	ko00944	8	0.0376488	TRINITY_DN32762_c0_g1;TRINITY_DN64598_c0_g1;TRINITY_DN64714_c2_g1;TRINITY_DN66743_c0_g1;TRINITY_DN70165_c1_g1;TRINITY_DN70180_c1_g1;TRINITY_DN74045_c0_g2;TRINITY_DN74206_c6_g1;	K05280+K13080+K05280+K05280+K13080+K13083+K13080+K13083
Stilbenoid, diarylheptanoid and gingerol biosynthesis	ko00945	36	0.16942	TRINITY_DN48942_c0_g1;TRINITY_DN50208_c0_g1;TRINITY_DN51890_c0_g1;TRINITY_DN51890_c0_g2;TRINITY_DN56067_c0_g1;TRINITY_DN56067_c0_g2;TRINITY_DN58409_c0_g1;TRINITY_DN59568_c0_g1;TRINITY_DN59938_c0_g1;TRINITY_DN62583_c0_g1;TRINITY_DN64549_c0_g1;TRINITY_DN65019_c3_g1;TRINITY_DN65019_c3_g2;TRINITY_DN65131_c1_g1;TRINITY_DN65198_c3_g1;TRINITY_DN66051_c1_g1;TRINITY_DN66051_c1_g2;TRINITY_DN67561_c0_g1;TRI…	K13065+K13065+K13065+K13065+K13065+K13065+K13065+K13065+K00487+K13065+K13065+K13065+K13065+K00588+K13065+K00588+K00588+K00487+K00487+K00487+K09754+K09754+K09754+K09754+K00487+K00517+K00517+K13065+K13065+K13065+K13065+K13065+K13065+K13065+K13065+K09754
Isoquinoline alkaloid biosynthesis	ko00950	48	0.225893	TRINITY_DN20693_c0_g1;TRINITY_DN26243_c0_g1;TRINITY_DN48606_c0_g1;TRINITY_DN48606_c0_g2;TRINITY_DN48623_c0_g1;TRINITY_DN49467_c0_g1;TRINITY_DN50112_c0_g1;TRINITY_DN51111_c0_g1;TRINITY_DN51622_c0_g1;TRINITY_DN54549_c0_g1;TRINITY_DN57388_c0_g1;TRINITY_DN57798_c0_g1;TRINITY_DN59270_c0_g3;TRINITY_DN59928_c0_g1;TRINITY_DN61089_c0_g1;TRINITY_DN61781_c0_g1;TRINITY_DN62358_c0_g1;TRINITY_DN63378_c0_g1;TRI…	K00422+K00811+K14454+K14454+K14454+K14455+K15849+K00276+K00276+K01592+K00811+K00276+K15849+K00276+K14454+K01592+K01592+K00815+K00276+K14455+K14455+K00276+K00276+K14454+K00815+K14455+K14454+K01592+K00276+K00811+K14454+K14454+K00276+K00815+K00815+K00811+K00811+K14454+K00811+K14454+K15849+K01592+K14454+K00505+K14454+K14455+K14454+K14454
Tropane, piperidine and pyridine alkaloid biosynthesis	ko00960	66	0.310603	TRINITY_DN19966_c0_g1;TRINITY_DN26243_c0_g1;TRINITY_DN48606_c0_g1;TRINITY_DN48606_c0_g2;TRINITY_DN48623_c0_g1;TRINITY_DN49467_c0_g1;TRINITY_DN50112_c0_g1;TRINITY_DN51111_c0_g1;TRINITY_DN51622_c0_g1;TRINITY_DN55281_c0_g1;TRINITY_DN57388_c0_g1;TRINITY_DN57798_c0_g1;TRINITY_DN59270_c0_g3;TRINITY_DN59928_c0_g1;TRINITY_DN61089_c0_g1;TRINITY_DN63378_c0_g1;TRINITY_DN63469_c0_g1;TRINITY_DN64753_c0_g1;TRI…	K08081+K00811+K14454+K14454+K14454+K14455+K15849+K00276+K00276+K08081+K00811+K00276+K15849+K00276+K14454+K00815+K00276+K14455+K14455+K00276+K00276+K14454+K08081+K08081+K08081+K00817+K00815+K14455+K08081+K08081+K08081+K14454+K00276+K00811+K14454+K14454+K08081+K08081+K08081+K08081+K08081+K00276+K08081+K08081+K00815+K00815+K08081+K08081+K00817+K08081+K00811+K00811+K14454+K00811+K14454+K15849+K08081+…
Betalain biosynthesis	ko00965	3	0.0141183	TRINITY_DN37822_c0_g1;TRINITY_DN90136_c0_g1;TRINITY_DN92935_c0_g1;	K00545+K00505+K00545
Glucosinolate biosynthesis	ko00966	5	0.0235305	TRINITY_DN54040_c0_g1;TRINITY_DN58014_c1_g1;TRINITY_DN63789_c0_g1;TRINITY_DN64500_c1_g2;TRINITY_DN73099_c0_g3;	K12156+K15741+K11820+K12153+K11820
Aminoacyl-tRNA biosynthesis	ko00970	142	0.668267	TRINITY_DN2074_c0_g1;TRINITY_DN21817_c0_g1;TRINITY_DN23908_c0_g1;TRINITY_DN27809_c0_g1;TRINITY_DN48723_c0_g1;TRINITY_DN49202_c0_g1;TRINITY_DN49326_c0_g1;TRINITY_DN49515_c0_g1;TRINITY_DN49540_c0_g1;TRINITY_DN49540_c0_g2;TRINITY_DN50303_c0_g1;TRINITY_DN51433_c0_g1;TRINITY_DN51695_c0_g1;TRINITY_DN54160_c0_g1;TRINITY_DN55344_c0_g1;TRINITY_DN55971_c0_g1;TRINITY_DN55971_c0_g2;TRINITY_DN56459_c0_g1;TRIN…	K01868+K01893+K01876+K01883+K01887+K01893+K01890+K01873+K01885+K01885+K01892+K01893+K01885+K01890+K01893+K01887+K01887+K01870+K01876+K01889+K01889+K01885+K01887+K01887+K01892+K01893+K01886+K04567+K01875+K01893+K01889+K01873+K01883+K01889+K01867+K01867+K04567+K01893+K01870+K01873+K01875+K01867+K01880+K01874+K01874+K01881+K01881+K01885+K01885+K01887+K01870+K01866+K00604+K01868+K01868+K01872+K02433+…
Biosynthesis of unsaturated fatty acids	ko01040	122	0.574145	TRINITY_DN10368_c0_g1;TRINITY_DN10368_c0_g2;TRINITY_DN11359_c0_g1;TRINITY_DN1752_c0_g1;TRINITY_DN17877_c0_g1;TRINITY_DN18142_c0_g1;TRINITY_DN2322_c0_g1;TRINITY_DN23520_c0_g1;TRINITY_DN33890_c0_g1;TRINITY_DN4391_c0_g1;TRINITY_DN48742_c0_g1;TRINITY_DN49749_c0_g1;TRINITY_DN50516_c0_g1;TRINITY_DN52527_c0_g1;TRINITY_DN52827_c0_g1;TRINITY_DN53873_c0_g1;TRINITY_DN54703_c0_g1;TRINITY_DN54703_c1_g1;TRINIT…	K10256+K10256+K07513+K07513+K00059+K00232+K00059+K07513+K00232+K00507+K10256+K00232+K01068+K00059+K10256+K00232+K10256+K10256+K01068+K00059+K00059+K10256+K10256+K00059+K10256+K10258+K00059+K00059+K10246+K10246+K10258+K00232+K00232+K10256+K10256+K10256+K07513+K10251+K10256+K10256+K00059+K00059+K10703+K00232+K00232+K00232+K00232+K03921+K10256+K01068+K10251+K00507+K00507+K00507+K00507+K00507+K10251+…
Carbon metabolism	ko01200	1185	5.57673	TRINITY_DN10386_c0_g1;TRINITY_DN10396_c0_g1;TRINITY_DN1049_c0_g1;TRINITY_DN10661_c0_g1;TRINITY_DN1073_c0_g1;TRINITY_DN10867_c0_g1;TRINITY_DN10966_c0_g1;TRINITY_DN11486_c0_g1;TRINITY_DN11988_c0_g1;TRINITY_DN12271_c0_g1;TRINITY_DN12441_c0_g1;TRINITY_DN12740_c0_g1;TRINITY_DN12886_c0_g1;TRINITY_DN12923_c0_g1;TRINITY_DN12997_c0_g1;TRINITY_DN12997_c0_g2;TRINITY_DN13197_c0_g1;TRINITY_DN13297_c0_g1;TRINI…	K01958+K00615+K00830+K00814+K01803+K05298+K01623+K01938+K01070+K01647+K00025+K00122+K02160+K00234+K03841+K03841+K00121+K00161+K00122+K01647+K00640+K01647+K03781+K03781+K01623+K00026+K01681+K00030+K11517+K00025+K01610+K00249+K00140+K01810+K00615+K01681+K00031+K00382+K00844+K00615+K01895+K00028+K01803+K01803+K01895+K15919+K00140+K01689+K00164+K00164+K00855+K01681+K00121+K00600+K00030+K00121+K11517+…
2-Oxocarboxylic acid metabolism	ko01210	224	1.05417	TRINITY_DN10661_c0_g1;TRINITY_DN11786_c0_g1;TRINITY_DN12271_c0_g1;TRINITY_DN13869_c0_g1;TRINITY_DN14305_c0_g1;TRINITY_DN16188_c0_g1;TRINITY_DN16328_c0_g1;TRINITY_DN19632_c0_g1;TRINITY_DN2002_c0_g1;TRINITY_DN22877_c0_g1;TRINITY_DN2528_c0_g1;TRINITY_DN26243_c0_g1;TRINITY_DN27311_c0_g1;TRINITY_DN30268_c0_g1;TRINITY_DN30809_c0_g1;TRINITY_DN33801_c0_g1;TRINITY_DN38392_c0_g1;TRINITY_DN39378_c0_g1;TRINI…	K00814+K01438+K01647+K01647+K01647+K01681+K00030+K01681+K00031+K00825+K01681+K00811+K00030+K00053+K01681+K01681+K01647+K01681+K01681+K00053+K00053+K01647+K01647+K01687+K01647+K14677+K01652+K01652+K14454+K14454+K14454+K01681+K14455+K01687+K00133+K00053+K01681+K01647+K01681+K01681+K14272+K01702+K00826+K01652+K01652+K01652+K01652+K01652+K00031+K12156+K00928+K00053+K00053+K00053+K01647+K01681+K00031+…
Fatty acid metabolism	ko01212	214	1.00711	TRINITY_DN10368_c0_g1;TRINITY_DN10368_c0_g2;TRINITY_DN11359_c0_g1;TRINITY_DN12886_c0_g1;TRINITY_DN15789_c0_g1;TRINITY_DN16600_c0_g1;TRINITY_DN1752_c0_g1;TRINITY_DN17877_c0_g1;TRINITY_DN18124_c0_g1;TRINITY_DN18142_c0_g1;TRINITY_DN2322_c0_g1;TRINITY_DN23520_c0_g1;TRINITY_DN27091_c0_g1;TRINITY_DN32662_c0_g1;TRINITY_DN33146_c0_g1;TRINITY_DN33890_c0_g1;TRINITY_DN34365_c0_g1;TRINITY_DN34365_c0_g2;TRINI…	K10256+K10256+K07513+K02160+K00667+K01897+K07513+K00059+K00249+K00232+K00059+K07513+K09458+K01897+K01897+K00232+K10527+K10527+K07512+K00249+K00507+K00667+K01897+K01897+K01962+K01897+K00667+K10781+K10256+K01897+K00232+K00059+K10256+K00232+K10256+K10256+K00059+K00059+K10256+K10256+K00059+K10256+K10258+K00249+K02372+K01897+K00059+K00059+K10246+K10246+K10781+K10258+K09458+K00232+K00232+K02160+K10256+…
Biosynthesis of amino acids	ko01230	858	4.03784	TRINITY_DN10386_c0_g1;TRINITY_DN10396_c0_g1;TRINITY_DN10661_c0_g1;TRINITY_DN1073_c0_g1;TRINITY_DN10966_c0_g1;TRINITY_DN11786_c0_g1;TRINITY_DN12271_c0_g1;TRINITY_DN13534_c0_g1;TRINITY_DN13869_c0_g1;TRINITY_DN13900_c0_g1;TRINITY_DN14115_c0_g1;TRINITY_DN14305_c0_g1;TRINITY_DN15426_c0_g1;TRINITY_DN16188_c0_g1;TRINITY_DN16328_c0_g1;TRINITY_DN16859_c0_g1;TRINITY_DN17236_c0_g1;TRINITY_DN17236_c0_g2;TRIN…	K01958+K00615+K00814+K01803+K01623+K01438+K01647+K01739+K01647+K00640+K13832+K01647+K01623+K01681+K00030+K01657+K01657+K01657+K01658+K00789+K01735+K00264+K00548+K00615+K01681+K00031+K00615+K01803+K01803+K00825+K01689+K12524+K00789+K00789+K01681+K00264+K00811+K00600+K00030+K00789+K00264+K00134+K00053+K01915+K01681+K01697+K00147+K01681+K01803+K01803+K00616+K00548+K01803+K01623+K01647+K01681+K00134+…
Vancomycin resistance	ko01502	2	0.00941221	TRINITY_DN63699_c1_g1;TRINITY_DN64365_c0_g1;	K02563+K01000
ABC transporters	ko02010	49	0.230599	TRINITY_DN11822_c0_g1;TRINITY_DN32191_c0_g1;TRINITY_DN3661_c0_g1;TRINITY_DN3661_c0_g2;TRINITY_DN37096_c0_g1;TRINITY_DN48973_c0_g1;TRINITY_DN50473_c0_g1;TRINITY_DN51956_c0_g1;TRINITY_DN52482_c0_g1;TRINITY_DN53017_c0_g1;TRINITY_DN53017_c0_g2;TRINITY_DN54596_c0_g1;TRINITY_DN54596_c0_g2;TRINITY_DN55809_c0_g1;TRINITY_DN57730_c0_g1;TRINITY_DN62810_c1_g1;TRINITY_DN64057_c0_g1;TRINITY_DN65119_c0_g1;TRINI…	K05658+K05658+K05658+K05658+K05658+K05658+K05677+K05658+K05658+K05658+K05658+K05658+K05658+K05658+K05658+K05666+K05658+K05643+K05658+K05658+K05658+K05658+K05658+K05658+K05658+K05674+K05658+K05658+K05656+K05656+K05658+K05663+K05663+K05658+K05658+K05658+K05677+K05666+K05641+K05658+K05658+K05658+K05658+K05657+K05641+K05658+K05658+K05658+K05643
Ribosome biogenesis in eukaryotes	ko03008	217	1.02122	TRINITY_DN1847_c0_g1;TRINITY_DN19106_c0_g1;TRINITY_DN20019_c0_g1;TRINITY_DN25906_c0_g1;TRINITY_DN30870_c0_g1;TRINITY_DN31620_c0_g1;TRINITY_DN33743_c0_g1;TRINITY_DN36089_c0_g1;TRINITY_DN36295_c0_g1;TRINITY_DN37959_c0_g1;TRINITY_DN38549_c0_g1;TRINITY_DN39779_c0_g1;TRINITY_DN39914_c0_g1;TRINITY_DN47304_c0_g1;TRINITY_DN47312_c0_g1;TRINITY_DN47520_c0_g1;TRINITY_DN47918_c0_g1;TRINITY_DN49318_c0_g1;TRIN…	K06943+K03097+K14521+K11131+K03097+K14565+K14539+K11128+K14564+K14572+K07178+K14572+K07562+K11131+K07936+K03097+K03264+K07936+K07936+K07936+K06943+K06943+K06943+K06943+K12619+K03097+K14564+K14564+K03537+K14572+K11131+K11131+K11131+K11131+K07936+K07936+K03097+K13288+K14572+K11128+K14563+K14572+K12845+K12845+K03097+K14563+K14525+K12845+K12845+K12845+K14521+K14563+K14548+K03537+K11129+K14570+K14565+…
Ribosome	ko03010	1677	7.89214	TRINITY_DN10188_c0_g1;TRINITY_DN1034_c0_g1;TRINITY_DN10662_c0_g1;TRINITY_DN1081_c0_g1;TRINITY_DN10919_c0_g1;TRINITY_DN11448_c0_g1;TRINITY_DN11458_c0_g1;TRINITY_DN11797_c0_g1;TRINITY_DN11857_c0_g1;TRINITY_DN12024_c0_g1;TRINITY_DN12466_c0_g1;TRINITY_DN12707_c0_g1;TRINITY_DN12746_c0_g1;TRINITY_DN13026_c0_g1;TRINITY_DN13164_c0_g1;TRINITY_DN13164_c0_g2;TRINITY_DN13248_c0_g1;TRINITY_DN13362_c0_g2;TRINI…	K02918+K02901+K02905+K02995+K02943+K02930+K02885+K02894+K02943+K02930+K02969+K02872+K02988+K02995+K02885+K02885+K02889+K02864+K02870+K02870+K02920+K02876+K02876+K02917+K02957+K02866+K02978+K02930+K02876+K02908+K02876+K02922+K02883+K02993+K02979+K02987+K02921+K02932+K02903+K02865+K02991+K02983+K02989+K02955+K02889+K02988+K02934+K02975+K02949+K02979+K02873+K02920+K02998+K02883+K02901+K02863+K02937+…
RNA transport	ko03013	527	2.48012	TRINITY_DN1088_c0_g1;TRINITY_DN10980_c0_g1;TRINITY_DN15708_c0_g1;TRINITY_DN19833_c0_g1;TRINITY_DN20322_c0_g1;TRINITY_DN21023_c0_g1;TRINITY_DN22596_c0_g1;TRINITY_DN23857_c0_g1;TRINITY_DN24861_c0_g1;TRINITY_DN2511_c0_g1;TRINITY_DN2511_c0_g2;TRINITY_DN2657_c0_g1;TRINITY_DN2836_c0_g1;TRINITY_DN30876_c0_g1;TRINITY_DN32129_c0_g1;TRINITY_DN33287_c0_g1;TRINITY_DN33839_c0_g1;TRINITY_DN36041_c0_g1;TRINITY_…	K14303+K12812+K12812+K13126+K13126+K03113+K03251+K03252+K13126+K12812+K12812+K03236+K03253+K03231+K13126+K14326+K14306+K03236+K03236+K03231+K03113+K03113+K07562+K03248+K03248+K03231+K03231+K03231+K03257+K13126+K07936+K03242+K14325+K03247+K13126+K13126+K03113+K07936+K07936+K07936+K13126+K13126+K13126+K03231+K03231+K13137+K13137+K03113+K03113+K03248+K03253+K12160+K12160+K13025+K13126+K03537+K03252+…
mRNA surveillance pathway	ko03015	234	1.10123	TRINITY_DN10859_c0_g1;TRINITY_DN10980_c0_g1;TRINITY_DN15708_c0_g1;TRINITY_DN19833_c0_g1;TRINITY_DN20322_c0_g1;TRINITY_DN21128_c0_g1;TRINITY_DN2399_c0_g1;TRINITY_DN24861_c0_g1;TRINITY_DN2511_c0_g1;TRINITY_DN2511_c0_g2;TRINITY_DN30198_c0_g1;TRINITY_DN31505_c0_g1;TRINITY_DN32129_c0_g1;TRINITY_DN33287_c0_g1;TRINITY_DN3680_c0_g1;TRINITY_DN3703_c0_g1;TRINITY_DN41769_c0_g1;TRINITY_DN43070_c0_g1;TRINITY_…	K14400+K12812+K12812+K13126+K13126+K14962+K14411+K13126+K12812+K12812+K03265+K03265+K13126+K14326+K06965+K06269+K03265+K00565+K13126+K14325+K13126+K13126+K03265+K06269+K13126+K13126+K06269+K13126+K13025+K06269+K06269+K14397+K13126+K06965+K03265+K13126+K03456+K13126+K14396+K13126+K14404+K12881+K13126+K12812+K15544+K12883+K13025+K06965+K13126+K12876+K14409+K11584+K13126+K14376+K14404+K03456+K14396+…
RNA degradation	ko03018	226	1.06358	TRINITY_DN12152_c0_g1;TRINITY_DN19833_c0_g1;TRINITY_DN20322_c0_g1;TRINITY_DN23106_c0_g1;TRINITY_DN24861_c0_g1;TRINITY_DN3112_c0_g1;TRINITY_DN32129_c0_g1;TRINITY_DN363_c0_g1;TRINITY_DN38056_c0_g1;TRINITY_DN38286_c0_g1;TRINITY_DN38522_c0_g1;TRINITY_DN41548_c0_g1;TRINITY_DN44779_c0_g1;TRINITY_DN47136_c0_g1;TRINITY_DN47264_c0_g1;TRINITY_DN47866_c0_g1;TRINITY_DN48691_c0_g1;TRINITY_DN48691_c0_g2;TRINIT…	K12602+K13126+K13126+K01689+K13126+K12603+K13126+K12581+K04077+K12585+K04077+K01689+K00850+K04077+K13126+K12614+K13126+K13126+K00850+K13126+K12608+K13126+K12619+K13126+K04077+K04077+K12605+K04077+K12585+K01689+K13126+K13126+K13126+K12624+K01689+K01689+K01689+K13126+K12581+K12581+K12620+K13126+K12617+K01689+K01689+K12611+K01689+K12581+K04077+K07573+K13126+K12603+K00850+K12611+K12581+K12621+K01689+…
RNA polymerase	ko03020	95	0.44708	TRINITY_DN10008_c0_g1;TRINITY_DN16510_c0_g1;TRINITY_DN22755_c0_g2;TRINITY_DN25868_c0_g2;TRINITY_DN32459_c0_g1;TRINITY_DN41657_c0_g1;TRINITY_DN43713_c0_g1;TRINITY_DN43713_c0_g2;TRINITY_DN48819_c0_g1;TRINITY_DN53541_c0_g1;TRINITY_DN54229_c1_g1;TRINITY_DN54647_c0_g1;TRINITY_DN55901_c0_g1;TRINITY_DN57395_c0_g1;TRINITY_DN57921_c0_g1;TRINITY_DN59960_c0_g1;TRINITY_DN61801_c0_g2;TRINITY_DN62336_c1_g3;TRI…	K03021+K03013+K03046+K03006+K03011+K03043+K03043+K03043+K03002+K03017+K03016+K03043+K03046+K03019+K03012+K03022+K03020+K03008+K03005+K03018+K03012+K03012+K03026+K03014+K03015+K03015+K03043+K03046+K03046+K03046+K03046+K03046+K03018+K03018+K03021+K03011+K03026+K03000+K03000+K03040+K03009+K03009+K03010+K03013+K03013+K14721+K03023+K03025+K03025+K03013+K03013+K03027+K03000+K03025+K03006+K03015+K03000+…
Basal transcription factors	ko03022	80	0.376488	TRINITY_DN48987_c0_g1;TRINITY_DN51206_c0_g1;TRINITY_DN51206_c0_g2;TRINITY_DN57337_c0_g1;TRINITY_DN58103_c0_g1;TRINITY_DN59523_c0_g1;TRINITY_DN61822_c0_g1;TRINITY_DN62339_c0_g1;TRINITY_DN62638_c1_g1;TRINITY_DN62705_c0_g1;TRINITY_DN62705_c0_g2;TRINITY_DN62929_c0_g1;TRINITY_DN63592_c1_g1;TRINITY_DN63592_c2_g1;TRINITY_DN63592_c2_g2;TRINITY_DN63592_c2_g3;TRINITY_DN63592_c2_g4;TRINITY_DN63643_c0_g1;TRI…	K03143+K03144+K03144+K03137+K03124+K03139+K03135+K14649+K10842+K03124+K03124+K03125+K03120+K03120+K03120+K03120+K03120+K06634+K03123+K03136+K10843+K03125+K03134+K03124+K03143+K03122+K03127+K03131+K03120+K03128+K03128+K03130+K03126+K03128+K03139+K10844+K03142+K03124+K03139+K03132+K02202+K03122+K03124+K03132+K03126+K14649+K03136+K03141+K03141+K03134+K03134+K03144+K03124+K03124+K03131+K03131+K03136+…
DNA replication	ko03030	93	0.437668	TRINITY_DN18112_c0_g1;TRINITY_DN23647_c0_g1;TRINITY_DN24415_c0_g1;TRINITY_DN34435_c0_g1;TRINITY_DN44091_c0_g1;TRINITY_DN44097_c0_g1;TRINITY_DN49138_c0_g1;TRINITY_DN51514_c0_g1;TRINITY_DN51514_c0_g2;TRINITY_DN51514_c0_g3;TRINITY_DN52093_c0_g1;TRINITY_DN52093_c0_g2;TRINITY_DN53967_c0_g1;TRINITY_DN53967_c0_g2;TRINITY_DN53967_c0_g3;TRINITY_DN55213_c0_g1;TRINITY_DN55956_c0_g1;TRINITY_DN56903_c0_g1;TRI…	K03505+K07466+K10756+K02320+K07466+K03505+K07466+K10742+K10742+K10742+K10742+K10742+K10742+K10742+K10742+K02326+K10739+K07466+K02209+K10744+K07466+K10756+K02684+K10739+K10739+K07466+K10756+K10740+K10756+K04799+K02685+K02335+K02325+K02325+K02328+K02335+K02335+K02335+K10743+K10756+K02320+K04802+K10755+K07466+K07466+K07466+K07466+K02210+K07466+K10754+K02320+K02212+K10755+K02321+K02321+K02324+K02324+…
Spliceosome	ko03040	479	2.25422	TRINITY_DN10898_c0_g1;TRINITY_DN10980_c0_g1;TRINITY_DN11080_c0_g1;TRINITY_DN12307_c0_g1;TRINITY_DN12_c0_g1;TRINITY_DN15708_c0_g1;TRINITY_DN16117_c0_g1;TRINITY_DN1615_c0_g1;TRINITY_DN17035_c0_g1;TRINITY_DN17721_c0_g1;TRINITY_DN22328_c0_g1;TRINITY_DN2511_c0_g1;TRINITY_DN2511_c0_g2;TRINITY_DN26378_c0_g1;TRINITY_DN26531_c0_g1;TRINITY_DN30668_c0_g1;TRINITY_DN34547_c0_g1;TRINITY_DN39983_c0_g1;TRINITY_D…	K12856+K12812+K10599+K12897+K11096+K12812+K12828+K12839+K03283+K03283+K12897+K12812+K12812+K12836+K03283+K12847+K03283+K12855+K12823+K12890+K06063+K03283+K03283+K12823+K12813+K03283+K03283+K11096+K12837+K12818+K12733+K11096+K12823+K12823+K12833+K12833+K13025+K12662+K03283+K12893+K12823+K11096+K11088+K12624+K12844+K11099+K12823+K12831+K11094+K12868+K12823+K12881+K12845+K12845+K12812+K03283+K12883+…
Proteasome	ko03050	153	0.720034	TRINITY_DN13812_c0_g1;TRINITY_DN14623_c0_g1;TRINITY_DN20443_c0_g1;TRINITY_DN2097_c0_g1;TRINITY_DN23340_c0_g2;TRINITY_DN29231_c0_g1;TRINITY_DN31605_c0_g1;TRINITY_DN35261_c0_g1;TRINITY_DN36281_c0_g1;TRINITY_DN36955_c0_g1;TRINITY_DN38288_c0_g1;TRINITY_DN39108_c0_g1;TRINITY_DN41529_c0_g1;TRINITY_DN42449_c0_g1;TRINITY_DN4499_c0_g1;TRINITY_DN47535_c0_g1;TRINITY_DN47852_c0_g1;TRINITY_DN4863_c0_g1;TRINIT…	K11599+K03029+K02732+K02731+K03061+K03039+K02739+K02736+K03063+K03033+K03028+K03061+K03064+K02736+K02736+K02730+K03065+K02734+K03061+K02728+K03038+K02737+K03063+K03064+K02735+K03065+K02736+K02730+K03063+K03037+K03038+K02729+K02734+K03033+K03039+K03036+K03036+K02726+K02731+K02731+K02738+K02737+K06700+K02735+K03038+K02727+K02728+K02738+K03061+K03064+K03064+K02736+K02738+K02738+K02729+K03029+K03029+…
Protein export	ko03060	102	0.480023	TRINITY_DN12266_c0_g1;TRINITY_DN16199_c0_g1;TRINITY_DN18082_c0_g1;TRINITY_DN28406_c0_g1;TRINITY_DN28641_c0_g1;TRINITY_DN35339_c0_g1;TRINITY_DN46934_c0_g1;TRINITY_DN49125_c0_g1;TRINITY_DN49935_c0_g1;TRINITY_DN53095_c0_g1;TRINITY_DN55727_c0_g1;TRINITY_DN57249_c0_g1;TRINITY_DN58621_c0_g1;TRINITY_DN59994_c0_g1;TRINITY_DN60543_c0_g1;TRINITY_DN60622_c0_g1;TRINITY_DN607_c0_g1;TRINITY_DN60915_c0_g1;TRINI…	K10956+K03118+K03116+K12947+K09490+K10956+K07342+K12947+K10956+K09490+K09481+K09490+K03109+K13280+K10956+K12947+K10956+K03100+K03217+K03107+K10956+K13280+K03104+K10956+K03116+K09540+K10956+K12272+K12272+K09647+K09648+K09648+K09490+K03106+K03106+K03106+K03108+K12275+K09490+K03106+K03106+K03106+K09490+K09490+K09490+K09490+K09481+K03100+K03100+K03106+K09490+K09490+K12948+K03070+K03106+K03106+K03217+…
Base excision repair	ko03410	66	0.310603	TRINITY_DN18112_c0_g1;TRINITY_DN31399_c0_g1;TRINITY_DN44097_c0_g1;TRINITY_DN50814_c0_g1;TRINITY_DN55213_c0_g1;TRINITY_DN55456_c0_g1;TRINITY_DN59946_c0_g1;TRINITY_DN60769_c0_g1;TRINITY_DN62645_c0_g2;TRINITY_DN63227_c1_g1;TRINITY_DN63489_c0_g1;TRINITY_DN63687_c0_g1;TRINITY_DN63950_c0_g1;TRINITY_DN63962_c0_g1;TRINITY_DN63962_c0_g2;TRINITY_DN63974_c0_g1;TRINITY_DN64153_c0_g1;TRINITY_DN64153_c0_g2;TRI…	K03505+K10773+K03505+K10773+K02326+K10802+K10798+K01247+K04799+K02335+K10563+K01246+K03648+K02325+K02325+K02328+K02335+K02335+K02335+K04802+K03652+K10773+K10802+K10801+K01142+K01246+K03660+K01246+K01246+K01247+K03512+K01246+K03575+K10803+K10802+K10802+K02324+K02324+K02324+K02324+K02324+K10798+K02327+K03504+K03504+K02327+K02327+K01246+K10772+K10772+K10772+K10747+K10747+K10747+K02335+K02335+K02335+…
Nucleotide excision repair	ko03420	109	0.512965	TRINITY_DN18112_c0_g1;TRINITY_DN23647_c0_g1;TRINITY_DN24415_c0_g1;TRINITY_DN40626_c0_g1;TRINITY_DN44091_c0_g1;TRINITY_DN44097_c0_g1;TRINITY_DN47833_c0_g3;TRINITY_DN47948_c0_g1;TRINITY_DN48987_c0_g1;TRINITY_DN49138_c0_g1;TRINITY_DN51206_c0_g1;TRINITY_DN51206_c0_g2;TRINITY_DN51503_c0_g1;TRINITY_DN55213_c0_g1;TRINITY_DN55956_c0_g1;TRINITY_DN56744_c0_g1;TRINITY_DN56903_c0_g1;TRINITY_DN57205_c1_g1;TRI…	K03505+K07466+K10756+K10570+K07466+K03505+K10839+K10570+K03143+K07466+K03144+K03144+K10839+K02326+K10739+K03868+K07466+K10849+K07466+K10756+K10739+K10739+K07466+K10756+K10740+K10756+K10842+K02335+K06634+K02325+K02325+K02328+K02335+K02335+K02335+K10756+K10839+K10843+K04802+K10140+K10755+K10848+K10848+K10609+K03143+K10841+K10841+K10846+K10844+K10838+K03142+K07466+K07466+K02202+K07466+K07466+K10839+…
Mismatch repair	ko03430	57	0.268248	TRINITY_DN14460_c0_g1;TRINITY_DN18112_c0_g1;TRINITY_DN23647_c0_g1;TRINITY_DN24415_c0_g1;TRINITY_DN44091_c0_g1;TRINITY_DN44097_c0_g1;TRINITY_DN49138_c0_g1;TRINITY_DN54273_c0_g1;TRINITY_DN55956_c0_g1;TRINITY_DN56903_c0_g1;TRINITY_DN57458_c0_g1;TRINITY_DN58303_c0_g1;TRINITY_DN59665_c0_g1;TRINITY_DN60255_c0_g1;TRINITY_DN60255_c0_g2;TRINITY_DN61248_c0_g1;TRINITY_DN61789_c0_g1;TRINITY_DN61882_c0_g1;TRI…	K10746+K03505+K07466+K10756+K07466+K03505+K07466+K10746+K10739+K07466+K07466+K10746+K10756+K10739+K10739+K07466+K10756+K10740+K10756+K10858+K10858+K02328+K10756+K04802+K10755+K07466+K07466+K07466+K07466+K08734+K07466+K10754+K07456+K07456+K08735+K10755+K08737+K07456+K08737+K08737+K02327+K03504+K03504+K08739+K02327+K02327+K10747+K10747+K10747+K08736+K10739+K02327+K10756+K10746+K04802+K10739+K02328
Homologous recombination	ko03440	72	0.338839	TRINITY_DN15161_c0_g1;TRINITY_DN18112_c0_g1;TRINITY_DN23647_c0_g1;TRINITY_DN43543_c0_g1;TRINITY_DN44091_c0_g1;TRINITY_DN44097_c0_g1;TRINITY_DN49138_c0_g1;TRINITY_DN55697_c0_g1;TRINITY_DN55697_c0_g2;TRINITY_DN55956_c0_g1;TRINITY_DN56903_c0_g1;TRINITY_DN57458_c0_g1;TRINITY_DN59667_c0_g1;TRINITY_DN59667_c0_g2;TRINITY_DN60255_c0_g1;TRINITY_DN60255_c0_g2;TRINITY_DN61248_c0_g1;TRINITY_DN61445_c0_g1;TRI…	K10869+K03505+K07466+K10901+K07466+K03505+K07466+K08775+K08775+K10739+K07466+K07466+K10901+K10901+K10739+K10739+K07466+K10880+K03165+K10740+K03553+K02335+K02328+K02335+K02335+K02335+K10875+K10866+K10871+K03655+K03553+K10870+K10901+K10901+K10901+K03165+K03165+K07466+K07466+K08991+K07466+K07466+K10875+K10875+K10875+K04482+K04482+K07466+K10882+K10875+K10867+K10865+K10901+K02327+K03504+K03504+K10879+…
Non-homologous end-joining	ko03450	14	0.0658855	TRINITY_DN62645_c0_g2;TRINITY_DN63786_c0_g1;TRINITY_DN64642_c0_g1;TRINITY_DN69472_c1_g1;TRINITY_DN70518_c0_g1;TRINITY_DN70518_c0_g2;TRINITY_DN70518_c0_g3;TRINITY_DN71642_c1_g1;TRINITY_DN72787_c0_g2;TRINITY_DN72787_c0_g3;TRINITY_DN73851_c1_g1;TRINITY_DN78762_c0_g1;TRINITY_DN86207_c0_g1;TRINITY_DN94721_c0_g1;	K04799+K10777+K10866+K03512+K10886+K10886+K10886+K10865+K10884+K10884+K10885+K10865+K10777+K04799
Phosphatidylinositol signaling system	ko04070	112	0.527084	TRINITY_DN1870_c0_g1;TRINITY_DN21358_c0_g2;TRINITY_DN21728_c0_g1;TRINITY_DN25374_c0_g1;TRINITY_DN35135_c0_g1;TRINITY_DN36412_c0_g1;TRINITY_DN3859_c0_g2;TRINITY_DN40267_c0_g1;TRINITY_DN47507_c0_g1;TRINITY_DN47786_c0_g1;TRINITY_DN48900_c0_g1;TRINITY_DN48981_c0_g2;TRINITY_DN49513_c0_g1;TRINITY_DN49604_c0_g1;TRINITY_DN51323_c0_g1;TRINITY_DN51323_c0_g2;TRINITY_DN53408_c0_g2;TRINITY_DN54181_c0_g1;TRINI…	K00889+K01106+K02183+K19801+K02183+K00913+K00914+K02183+K00889+K00889+K00901+K15422+K02183+K01110+K00889+K00889+K00889+K05857+K01110+K00901+K02183+K00913+K00913+K10047+K00999+K00901+K00913+K00921+K01110+K01110+K00914+K00889+K02183+K00901+K15422+K00888+K02183+K00915+K05857+K19801+K00901+K00913+K00913+K18649+K00981+K05857+K05857+K00901+K00889+K10572+K10572+K18081+K00901+K00889+K10047+K01092+K05857+…
Plant hormone signal transduction	ko04075	294	1.38359	TRINITY_DN14844_c0_g1;TRINITY_DN22466_c0_g1;TRINITY_DN2416_c0_g1;TRINITY_DN25748_c0_g1;TRINITY_DN27220_c0_g1;TRINITY_DN3029_c0_g1;TRINITY_DN33000_c0_g1;TRINITY_DN33651_c0_g1;TRINITY_DN37887_c0_g1;TRINITY_DN41829_c0_g1;TRINITY_DN42293_c0_g1;TRINITY_DN43168_c0_g1;TRINITY_DN44114_c0_g1;TRINITY_DN47338_c0_g1;TRINITY_DN47624_c0_g1;TRINITY_DN47624_c0_g2;TRINITY_DN47701_c0_g2;TRINITY_DN48242_c0_g1;TRINI…	K14484+K14498+K14490+K14515+K14492+K14496+K13449+K14514+K13449+K14492+K13449+K14488+K14494+K14498+K14497+K14497+K14498+K14496+K14484+K14497+K14509+K14512+K14487+K14432+K14432+K14497+K14497+K14487+K14487+K14487+K14488+K13422+K14484+K14490+K14488+K14494+K14498+K13422+K14488+K13449+K14516+K13449+K14505+K14488+K14488+K14488+K14491+K14512+K14496+K14488+K14494+K14496+K14488+K14432+K14484+K14487+K14505+…
Ubiquitin mediated proteolysis	ko04120	241	1.13417	TRINITY_DN11080_c0_g1;TRINITY_DN12578_c0_g1;TRINITY_DN12934_c0_g1;TRINITY_DN14340_c0_g1;TRINITY_DN19931_c0_g1;TRINITY_DN22350_c0_g1;TRINITY_DN23098_c0_g1;TRINITY_DN23863_c0_g1;TRINITY_DN30558_c0_g1;TRINITY_DN3202_c0_g1;TRINITY_DN35332_c0_g1;TRINITY_DN36252_c0_g1;TRINITY_DN36635_c0_g1;TRINITY_DN40626_c0_g1;TRINITY_DN41275_c0_g1;TRINITY_DN47764_c0_g1;TRINITY_DN47948_c0_g1;TRINITY_DN48631_c0_g1;TRIN…	K10599+K03869+K06689+K03869+K10260+K10598+K10601+K03094+K10591+K10685+K10685+K10579+K03178+K10570+K10576+K10592+K10570+K06688+K10260+K10592+K03178+K10592+K04506+K03869+K10592+K03347+K10591+K03363+K10260+K10260+K03868+K10592+K10592+K10577+K04506+K03357+K03364+K10575+K10601+K04649+K10144+K04506+K10577+K06688+K03353+K10576+K03364+K10581+K03355+K10598+K09561+K04506+K10579+K10581+K03349+K03094+K03094+…
Sulfur relay system	ko04122	26	0.122359	TRINITY_DN13929_c0_g1;TRINITY_DN4172_c0_g1;TRINITY_DN56492_c0_g1;TRINITY_DN56492_c1_g1;TRINITY_DN58567_c0_g2;TRINITY_DN60980_c0_g1;TRINITY_DN60980_c0_g2;TRINITY_DN61080_c0_g1;TRINITY_DN62290_c0_g1;TRINITY_DN63713_c0_g1;TRINITY_DN65037_c0_g1;TRINITY_DN68389_c0_g1;TRINITY_DN68389_c0_g3;TRINITY_DN68389_c0_g4;TRINITY_DN68945_c0_g1;TRINITY_DN71031_c1_g1;TRINITY_DN71868_c1_g1;TRINITY_DN72061_c0_g1;TRIN…	K04487+K04487+K04487+K04487+K03637+K04487+K04487+K04487+K03637+K14168+K12161+K14169+K14169+K14169+K21232+K01011+K21027+K11996+K01011+K03635+K04487+K04487+K04487+K04487+K04487+K04487
SNARE interactions in vesicular transport	ko04130	46	0.216481	TRINITY_DN42010_c0_g1;TRINITY_DN53992_c0_g2;TRINITY_DN54971_c0_g1;TRINITY_DN58518_c0_g1;TRINITY_DN58569_c0_g1;TRINITY_DN58601_c0_g1;TRINITY_DN58609_c0_g1;TRINITY_DN59254_c0_g1;TRINITY_DN59254_c0_g2;TRINITY_DN60770_c0_g1;TRINITY_DN62082_c0_g1;TRINITY_DN63033_c0_g1;TRINITY_DN63069_c0_g1;TRINITY_DN63323_c0_g1;TRINITY_DN63648_c0_g1;TRINITY_DN63696_c0_g1;TRINITY_DN64075_c1_g1;TRINITY_DN64396_c0_g1;TRI…	K08516+K08486+K08486+K08516+K08495+K08506+K08495+K08493+K08493+K08503+K08486+K08515+K08515+K08489+K08496+K08517+K08492+K08489+K08486+K08490+K08490+K08486+K08498+K08498+K08515+K08504+K08486+K08486+K08507+K08505+K08504+K08493+K08490+K08497+K08497+K08506+K08505+K08498+K08486+K08506+K08517+K08516+K08516+K08516+K08486+K08486
Regulation of autophagy	ko04140	55	0.258836	TRINITY_DN14499_c0_g1;TRINITY_DN15895_c0_g1;TRINITY_DN23935_c0_g1;TRINITY_DN29709_c0_g1;TRINITY_DN33075_c0_g1;TRINITY_DN3859_c0_g2;TRINITY_DN49098_c0_g1;TRINITY_DN51035_c0_g1;TRINITY_DN55017_c0_g1;TRINITY_DN57899_c0_g1;TRINITY_DN58027_c0_g1;TRINITY_DN60514_c0_g1;TRINITY_DN62069_c0_g1;TRINITY_DN62577_c0_g1;TRINITY_DN63114_c0_g1;TRINITY_DN63295_c0_g1;TRINITY_DN63915_c0_g1;TRINITY_DN64781_c1_g2;TRIN…	K07198+K08341+K08342+K07198+K08343+K00914+K08339+K07198+K07198+K08341+K08336+K07198+K08341+K08341+K08269+K08331+K08341+K00914+K08334+K07198+K17890+K08341+K08339+K08342+K08341+K08333+K07198+K08343+K08331+K07198+K08337+K08332+K08269+K08341+K08341+K08341+K00914+K00914+K00914+K07198+K00914+K08343+K00914+K07198+K07198+K08334+K07198+K07198+K07198+K00914+K08341+K07198+K08332+K08333+K08337
Protein processing in endoplasmic reticulum	ko04141	582	2.73895	TRINITY_DN12130_c0_g1;TRINITY_DN12266_c0_g1;TRINITY_DN12934_c0_g1;TRINITY_DN14842_c0_g1;TRINITY_DN16064_c0_g1;TRINITY_DN16775_c0_g1;TRINITY_DN17035_c0_g1;TRINITY_DN17721_c0_g1;TRINITY_DN1904_c0_g1;TRINITY_DN20784_c0_g1;TRINITY_DN20784_c1_g1;TRINITY_DN22996_c0_g1;TRINITY_DN23098_c0_g1;TRINITY_DN23863_c0_g1;TRINITY_DN24220_c0_g1;TRINITY_DN26531_c0_g1;TRINITY_DN26608_c0_g1;TRINITY_DN26991_c0_g1;TRIN…	K09503+K10956+K06689+K14003+K09584+K12670+K03283+K03283+K09503+K09580+K09584+K08054+K10601+K03094+K07151+K03283+K01228+K08057+K08057+K09490+K13525+K13993+K04079+K03283+K10956+K08054+K03283+K13525+K05546+K04079+K04079+K07342+K03283+K08054+K08054+K14016+K09580+K10839+K13993+K03283+K13993+K03283+K08054+K14003+K09503+K10956+K09503+K09584+K14005+K04079+K10839+K04079+K09490+K08057+K08057+K07953+K07953+…
Endocytosis	ko04144	401	1.88715	TRINITY_DN1255_c0_g1;TRINITY_DN13655_c0_g1;TRINITY_DN16325_c0_g1;TRINITY_DN17035_c0_g1;TRINITY_DN17721_c0_g1;TRINITY_DN1870_c0_g1;TRINITY_DN19706_c0_g1;TRINITY_DN26531_c0_g1;TRINITY_DN26579_c0_g1;TRINITY_DN28075_c0_g1;TRINITY_DN28651_c0_g1;TRINITY_DN30558_c0_g1;TRINITY_DN3249_c0_g1;TRINITY_DN3249_c1_g1;TRINITY_DN34547_c0_g1;TRINITY_DN35291_c0_g1;TRINITY_DN36031_c0_g1;TRINITY_DN36964_c0_g1;TRINITY…	K01115+K07889+K04646+K03283+K03283+K00889+K18443+K03283+K18443+K12188+K12197+K10591+K05757+K05757+K03283+K07897+K04646+K18443+K12486+K07897+K07937+K03283+K07904+K01115+K01528+K03283+K00889+K12486+K00889+K07897+K04646+K03283+K03283+K07897+K18443+K18443+K18443+K00889+K00889+K07889+K07889+K07937+K07904+K12471+K12199+K07937+K00889+K01115+K03283+K07897+K12199+K10591+K18468+K04646+K11826+K01115+K07901+…
Phagosome	ko04145	292	1.37418	TRINITY_DN12266_c0_g1;TRINITY_DN13157_c0_g1;TRINITY_DN13655_c0_g1;TRINITY_DN17477_c0_g1;TRINITY_DN22996_c0_g1;TRINITY_DN24158_c0_g1;TRINITY_DN26991_c0_g1;TRINITY_DN26991_c0_g2;TRINITY_DN33999_c0_g1;TRINITY_DN34724_c0_g1;TRINITY_DN35291_c0_g1;TRINITY_DN35339_c0_g1;TRINITY_DN35361_c0_g1;TRINITY_DN36366_c0_g1;TRINITY_DN3859_c0_g2;TRINITY_DN38827_c0_g1;TRINITY_DN40976_c0_g1;TRINITY_DN41369_c0_g1;TRIN…	K10956+K07375+K07889+K02155+K08054+K02155+K08057+K08057+K02147+K02150+K07897+K10956+K04392+K02155+K00914+K08054+K07374+K07897+K02154+K07375+K02154+K02145+K01365+K01365+K07342+K08054+K08054+K02147+K07374+K02145+K03661+K07897+K04392+K02155+K02155+K02145+K01365+K08054+K07897+K10956+K02155+K07375+K07374+K07889+K07889+K07374+K08057+K08057+K07374+K07375+K07897+K09481+K07374+K04392+K07374+K02145+K02154+…
Peroxisome	ko04146	291	1.36948	TRINITY_DN1049_c0_g1;TRINITY_DN11359_c0_g1;TRINITY_DN14266_c0_g1;TRINITY_DN15034_c0_g1;TRINITY_DN1523_c0_g1;TRINITY_DN1523_c0_g2;TRINITY_DN16458_c0_g1;TRINITY_DN16600_c0_g1;TRINITY_DN1752_c0_g1;TRINITY_DN18142_c0_g1;TRINITY_DN2002_c0_g1;TRINITY_DN22415_c0_g1;TRINITY_DN23520_c0_g1;TRINITY_DN29196_c0_g1;TRINITY_DN29568_c0_g1;TRINITY_DN32125_c0_g1;TRINITY_DN32662_c0_g1;TRINITY_DN33146_c0_g1;TRINITY_…	K00830+K07513+K04565+K12261+K03781+K03781+K11517+K01897+K07513+K00232+K00031+K13237+K07513+K11517+K01578+K03781+K01897+K01897+K00232+K04565+K13342+K11517+K01897+K13348+K01897+K13345+K03426+K01897+K13337+K13341+K00830+K03781+K01897+K00232+K05677+K03781+K11517+K03781+K04565+K03781+K03781+K03781+K03781+K03426+K03781+K03781+K03781+K11517+K00830+K00830+K00830+K11517+K00031+K00232+K03781+K06664+K03426+…
Plant-pathogen interaction	ko04626	381	1.79303	TRINITY_DN11097_c0_g1;TRINITY_DN16590_c0_g1;TRINITY_DN21728_c0_g1;TRINITY_DN26831_c0_g1;TRINITY_DN28575_c0_g1;TRINITY_DN33000_c0_g1;TRINITY_DN35135_c0_g1;TRINITY_DN35450_c0_g1;TRINITY_DN37887_c0_g1;TRINITY_DN39520_c0_g1;TRINITY_DN40267_c0_g1;TRINITY_DN42138_c0_g1;TRINITY_DN42293_c0_g1;TRINITY_DN4420_c0_g1;TRINITY_DN44670_c0_g1;TRINITY_DN45914_c0_g1;TRINITY_DN47737_c0_g1;TRINITY_DN49513_c0_g1;TRIN…	K13448+K05391+K02183+K05391+K18834+K13449+K02183+K13436+K13449+K13448+K02183+K13436+K13449+K13412+K13412+K04079+K13448+K02183+K13448+K05391+K13412+K04079+K13448+K13448+K12795+K13459+K04079+K12795+K13448+K13412+K05391+K18835+K13447+K13447+K13447+K13449+K13449+K13436+K13436+K13436+K13412+K13412+K05391+K13430+K05391+K13448+K13436+K02183+K13448+K13448+K05391+K13457+K05391+K18835+K05391+K05391+K05391+…
Circadian rhythm - plant	ko04712	68	0.320015	TRINITY_DN19106_c0_g1;TRINITY_DN24167_c0_g1;TRINITY_DN30870_c0_g1;TRINITY_DN47520_c0_g1;TRINITY_DN50225_c0_g1;TRINITY_DN51154_c0_g1;TRINITY_DN51154_c0_g2;TRINITY_DN51484_c0_g1;TRINITY_DN51754_c0_g1;TRINITY_DN55554_c0_g1;TRINITY_DN58833_c0_g1;TRINITY_DN58877_c0_g1;TRINITY_DN59452_c0_g1;TRINITY_DN61590_c3_g1;TRINITY_DN63633_c0_g1;TRINITY_DN63922_c0_g1;TRINITY_DN63922_c0_g2;TRINITY_DN63922_c0_g3;TRI…
AGE-RAGE signaling pathway in diabetic complications	ko04933	33	0.155301	TRINITY_DN32527_c0_g1;TRINITY_DN47991_c0_g1;TRINITY_DN53375_c0_g1;TRINITY_DN54181_c0_g1;TRINITY_DN56010_c0_g1;TRINITY_DN64280_c0_g1;TRINITY_DN64513_c0_g1;TRINITY_DN64513_c0_g2;TRINITY_DN65616_c0_g1;TRINITY_DN66297_c1_g1;TRINITY_DN66690_c0_g1;TRINITY_DN67981_c2_g1;TRINITY_DN67981_c2_g2;TRINITY_DN68741_c3_g5;TRINITY_DN68934_c4_g1;TRINITY_DN69520_c1_g1;TRINITY_DN69696_c0_g3;TRINITY_DN70731_c0_g1;TRI…

## Sheet: Table S4
Summary of the Analyses of EST-SSRs for A. miaotaiense
EST-SSR	Total number of sequences examined	93305
	Total size of examined sequences (bp)	62398390
	Total number of identified SSRs	12765
	Number of sequences containing SSRs	8655
	Number of sequences containing more than one SSR	3049
	Number of SSRs present in compound formation	1587

## Sheet: Table S5
The number of repeats in each different motif length in the Acer miaotaiense
Number of repeats	5	6	7	8	9	10	11	12	13	14	15+	Total	Percentage (%)
Mononucleotide						1663	917	624	400	392	1818	5814	52.01
Dinucleotide		673	439	403	309	272	227	123	59	48	210	2763	24.72
Trinucleotide	1149	570	311	199	32	44	21	11	14	2	9	2362	21.13
Tetranucleotide	103	52	5	3	5	1			1			170	1.52
Pentanucleotide	32	8	4		1							45	0.4
Hexanucleotide	13	7	3		1							24	0.21
Total	1297	1310	762	605	348	1980	1165	758	474	442	2037	11178	100
Percentage (%)	11.6	11.72	6.82	5.41	3.11	17.71	10.42	6.78	4.24	3.95	18.22

## Sheet: Table S6
Frequencies of different repeat motifs in SSRs in Acer miaotaiense
Repeats	5	6	7	8	9	10	11	12	13	14	15	15+	Total	Percentage	Rank
C/G						6	1	2	2				11	0.1	38
A/T						1657	916	622	400	390	391	1427	5803	51.91	1
GC/GC		1											1	0.01	40
AC/GT		35	21	12	4	4	6	3				3	88	0.79	19
CA/TG		48	19	11	9	2	7					3	99	0.89	15
TA/TA		100	68	85	43	44	34	20	16	12	1	8	431	3.86	5
AT/AT		127	79	94	89	87	69	25	24	11	9	5	619	5.54	4
GA/TC		161	120	80	71	63	58	27	11	10	10	78	689	6.16	3
AG/CT		201	132	121	93	72	53	48	8	15	13	80	836	7.48	2
CTA/TAG	5	2	2										9	0.08	39
GTA/TAC	6	7	1	1		1						1	17	0.15	37
CCG/CGG	13	5	2										20	0.18	36
ACT/AGT	14	2	3	1	1								21	0.19	34
CGC/GCG	13	5	3										21	0.19	34
ACG/CGT	14	7	1	1									23	0.21	33
CGA/TCG	18	7	3	2									30	0.27	32
GAC/GTC	17	10	1	1	2		1						32	0.29	31
GCC/GGC	16	13	3	3									35	0.31	30
AGG/CCT	29	13	3	5	1								51	0.46	29
GGA/TCC	27	14	5	7	1		1						55	0.49	28
CAG/CTG	32	15	9	3									59	0.53	26
GCA/TGC	27	19	6	6	1								59	0.53	26
AGC/GCT	39	15	9	2	1	1							67	0.6	24
CTC/GAG	33	14	7	7	1	2	2	1					67	0.6	24
ATG/CAT	35	14	9	5	2		1		2				68	0.61	23
ACC/GGT	40	25	11	1		1		1					79	0.71	22
ATA/TAT	40	19	3	7		5	1		3	1		2	81	0.72	21
ACA/TGT	41	23	13	4		1	1						83	0.74	20
AAC/GTT	52	18	10	7	1	1							89	0.8	18
CAC/GTG	39	26	17	5	1	2							90	0.81	17
TAA/TTA	35	25	15	11	2	3		1	3	1			96	0.86	16
CCA/TGG	52	26	17	5	1								101	0.9	14
CAA/TTG	52	32	16	12	3	4	1	1	1				122	1.09	13
TCA/TGA	67	23	22	9	2								123	1.1	12
ATC/GAT	68	24	21	9	1	2							125	1.12	11
AAT/ATT	71	26	18	16	2	6	1	1	1				142	1.27	10
AAG/CTT	64	34	21	22	3	5	3	3	2			1	158	1.41	9
AGA/TCT	92	45	29	16	2	6	4	2	1		3	1	201	1.8	8
GAA/TTC	98	62	31	31	4	4	5	1	1			1	238	2.13	7
Others	148	67	12	3	7	1			1				239	2.14	6
Total	1297	1310	762	605	348	1980	1165	758	476	440	427	1610	11178	100

## Sheet: Table S7
The list of 96 SSRs with stable amplification.
Prime name	ID	SSR_nr	SSR_type	SSR	Size(bp)	SSR_Start	SSR_End	Forward Primer (5'-3')	GC(%)	Tm(℃)	Size(bp)	Reverse Primer (5'-3')	GC(%)	Tm(℃)	Size(bp)	Product Size(bp)	Product Start(bp)	Product End(bp)
BFAM-2	TRINITY_DN55004_c0_g1	2	p2	(CT)17	34	1966	1999	AGGAGATGGAAAGCAGGGAT	0.5	60.037	20	GGGACTTTCGGACAAACAAA	0.45	59.948	20	224	1812	2035
BFAM-6	TRINITY_DN57459_c0_g2	1	p3	(ATC)7	21	867	887	TCGGTTCTTCAGACACTGGA	0.5	59.388	20	TCAAAGACTCAGGGGTCCAT	0.5	59.505	20	210	827	1036
BFAM-14	TRINITY_DN61260_c0_g1	1	p2	(CT)7	14	107	120	CGACAATTCCACCAACACTG	0.5	60.001	20	AGCACTTCAAGGCATCGTCT	0.5	60.02	20	232	79	310
BFAM-17	TRINITY_DN61818_c0_g1	1	p2	(CT)18	36	60	95	TAGGGACCACACCAAATCCT	0.5	59.259	20	GGCTGCATATTTGGGGTTTA	0.45	59.795	20	275	6	280
BFAM-19	TRINITY_DN62001_c0_g1	1	p2	(GA)12	24	81	104	CAACCAACCAACAGCACAGT	0.5	59.641	20	GCCACCCCTGATTCACTAAA	0.5	59.933	20	151	43	193
BFAM-22	TRINITY_DN62309_c0_g2	1	p2	(GT)7	14	2282	2295	GTTGTGGAGCTTGTTGGGAT	0.5	59.973	20	CTCCATTGCCATTTTCTGGT	0.45	59.933	20	146	2226	2371
BFAM-25	TRINITY_DN62879_c0_g1	1	p2	(CT)14	28	51	78	CCACATGAAAAACGAAAGGC	0.45	60.481	20	CAGAACTGCGATGTGTTCGT	0.5	59.905	20	192	7	198
BFAM-34	TRINITY_DN64075_c0_g1	3	p2	(GA)7	14	850	863	GCGGTGATGAACTGATGATG	0.5	60.08	20	CACCCAAATCACCTTCGTCT	0.5	59.966	20	140	767	906
BFAM-36	TRINITY_DN64298_c0_g2	1	p3	(GTC)7	21	1899	1919	TAGAGAGTCGGCGATTTCGT	0.5	59.978	20	TCCAACACCACCGTTGTTTA	0.45	59.857	20	249	1730	1978
BFAM-42	TRINITY_DN64920_c3_g1	1	p3	(TCA)7	21	656	676	GCATATTGATGGTGGTCGTG	0.5	59.805	20	TTGGGGTGAGAATCTTTTGG	0.45	59.903	20	203	503	705
BFAM-47	TRINITY_DN65179_c3_g1	2	p3	(ACC)7	21	747	767	TCTTGCCATGAAAAGTTCCC	0.45	60.051	20	ATGGCTCAAGTTGGGATGAG	0.5	60.073	20	248	543	790
BFAM-48	TRINITY_DN65209_c1_g1	1	p2	(AT)8	16	2149	2164	GACACCGTTTTCCGAATGAT	0.45	59.797	20	TCCTTTCCACGAAGTCAACC	0.5	60.088	20	280	1976	2255
BFAM-49	TRINITY_DN65214_c3_g2	1	p2	(GA)11	22	186	207	ACCAAAGCCAAACAACAACC	0.45	59.875	20	AGCAACCTTTCGCAGTGAAT	0.45	59.882	20	270	80	349
BFAM-50	TRINITY_DN65235_c1_g1	1	p2	(TA)10	20	2205	2224	TCTCCATCTCCCCTTGGTAA	0.5	59.478	20	GGAGGTTTCATGGACACGAT	0.5	59.786	20	269	2084	2352
BFAM-55	TRINITY_DN65379_c4_g1	1	p3	(GTT)9	27	407	433	CCTTCTTCCCTCGCTCTTTT	0.5	59.955	20	TTCCCTTTAACATCGCCTTG	0.45	60.067	20	253	245	497
BFAM-56	TRINITY_DN65429_c4_g2	1	p3	(CCA)8	24	525	548	CCCTGCTGTTTGTGGATTCT	0.5	60.111	20	GGGGTTGCAAGGATAAATGA	0.45	59.762	20	241	444	684
BFAM-60	TRINITY_DN65525_c0_g1	1	p2	(TC)7	14	4591	4604	CCACAAACTCCATTTGCCTT	0.45	59.971	20	CCCAATCCCCACCTATTTCT	0.5	60.011	20	200	4514	4713
BFAM-61	TRINITY_DN65593_c2_g1	2	p2	(AT)7	14	2903	2916	TCAACTGGTGGTTCACACTCA	0.476	60.186	21	TGGCCCATATGAGAGATTCC	0.5	59.854	20	277	2716	2992
BFAM-64	TRINITY_DN65733_c3_g1	1	p2	(AT)9	18	1734	1751	CTCGTGCTCTTGAACATCCA	0.5	59.984	20	TAATCAAACCTGGCGAATCC	0.45	59.901	20	140	1640	1779
BFAM-66	TRINITY_DN65814_c4_g1	2	p2	(TA)11	22	1806	1827	TGGATGGTGATTGGAGTGAA	0.45	59.893	20	GGTCGGATGCCTAATTTTGA	0.45	59.901	20	186	1715	1900
BFAM-68	TRINITY_DN65867_c1_g1	1	p2	(TC)7	14	55	68	GGACTCAACAAAGCCATACCA	0.476	59.985	21	GGACGGGTAGAAAAACGACA	0.5	59.971	20	231	2	232
BFAM-69	TRINITY_DN65903_c4_g2	1	p2	(AG)10	20	157	176	TTGGGAATTTCTCCTGCAAC	0.45	60.051	20	GCCAAGAATCGAGTTACCCA	0.5	60.074	20	131	71	201
BFAM-71	TRINITY_DN65998_c2_g2	1	p2	(TC)8	16	137	152	CCAAATCAAAAGCCGTCACT	0.45	60.11	20	GCAAATCATCGTCTCCGACT	0.5	60.226	20	200	1	200
BFAM-72	TRINITY_DN66015_c3_g1	1	p2	(GA)8	16	2342	2357	GGAGGAAGAAACAGTTGCCA	0.5	60.232	20	TCTTCGCCAAGCACTCTTTT	0.45	60.132	20	149	2294	2442
BFAM-73	TRINITY_DN66034_c0_g1	1	p2	(TC)9	18	203	220	CCTCCCTTTCCCTTTCTTTG	0.5	60.04	20	AGAGCTGACGTTTCAGGCAT	0.5	60.02	20	156	139	294
BFAM-74	TRINITY_DN66034_c1_g1	1	p2	(AT)8	16	2724	2739	CTAAGACACCGTGCAAGCAA	0.5	60.05	20	ACGCATGATAGGGCTCGTAA	0.5	60.626	20	196	2573	2768
BFAM-77	TRINITY_DN66081_c0_g1	1	p2	(TA)7	14	562	575	TGGGCACAAACTCTCATCAA	0.45	60.24	20	TGGCTTTGACAATTGAGTGG	0.45	59.691	20	239	451	689
BFAM-81	TRINITY_DN66156_c2_g1	1	p3	(TTC)8	24	37	60	TCTCTCATCTCCTCACCAATCTC	0.478	59.832	23	CTTCTTCCTCAACCCCATCA	0.5	60.042	20	271	5	275
BFAM-84	TRINITY_DN66178_c0_g1	1	p2	(GA)7	14	86	99	GGTGAAAAGAAGAGGCGACA	0.5	60.375	20	GCCGATGTCTGGTTTGATCT	0.5	60.081	20	190	58	247
BFAM-86	TRINITY_DN66258_c1_g1	1	p3	(ATC)8	24	1380	1403	TCCAAATGAGCCTGCCTTAC	0.5	60.214	20	ATCTGCCAATCACTGCATCC	0.5	61.049	20	240	1248	1487
BFAM-87	TRINITY_DN66310_c1_g1	1	p2	(TA)8	16	1000	1015	ATCGAGACTTCGCCACCTAA	0.5	59.836	20	TCCTCCCTCCCTTAACAGATT	0.476	59.044	21	258	784	1041
BFAM-88	TRINITY_DN66382_c3_g3	4	p3	(TCT)8	24	1605	1628	GAACTCCTTGTCGGATTCCA	0.5	60.05	20	ATTTCCACGGACCGTACTCA	0.5	60.375	20	243	1529	1771
BFAM-90	TRINITY_DN66428_c3_g2	2	p3	(AGC)7	21	1751	1771	TCCTCCAACGTGATTGTGAA	0.45	60.088	20	ACCGTTGAAGGAAGAGAGCA	0.5	59.989	20	213	1703	1915
BFAM-91	TRINITY_DN66452_c7_g1	2	p2	(AT)13	26	175	200	TGACTTGTCCCTCAAATCCA	0.45	59.059	20	GAAAATGGGGTGTCTCCAAA	0.45	59.767	20	206	140	345
BFAM-107	TRINITY_DN66938_c0_g1	1	p3	(GTT)7	21	1123	1143	CAAACAGAGTCGGCTGTGAA	0.5	60.025	20	TTTTGTCGGCCAGTTAAACC	0.45	59.975	20	203	1070	1272
BFAM-109	TRINITY_DN66987_c3_g2	1	p3	(GAT)8	24	166	189	GTCATCACATGCCTTTCCCT	0.5	59.934	20	GCAACTCGGCTAAAGATTGC	0.5	59.988	20	244	34	277
BFAM-115	TRINITY_DN67068_c9_g1	3	p2	(TC)7	14	5171	5184	GAAACAAACCCTAGCCACCA	0.5	59.971	20	ACCCAACCCATAAACCAACA	0.45	59.948	20	228	5038	5265
BFAM-117	TRINITY_DN67094_c5_g2	2	p2	(AG)8	16	1170	1185	AGAGCCGATGACGTTCTTGT	0.5	59.874	20	ACACTCCCCAACCATTTCAA	0.45	60.21	20	278	942	1219
BFAM-119	TRINITY_DN67130_c2_g4	2	p2	(AG)8	16	2114	2129	GTTCCTCCAAATGTTGCCAT	0.45	59.797	20	TCATCCCATCCCATCAATCT	0.45	60.096	20	232	1973	2204
BFAM-123	TRINITY_DN67251_c1_g1	1	p3	(GAA)10	30	185	214	AGGCAGGTGTCAGTGTTTCA	0.5	59.31	20	GCCAGGTGGGTTCTACAAAA	0.5	59.971	20	208	85	292
BFAM-125	TRINITY_DN67256_c2_g1	1	p3	(AAG)9	27	217	243	CGAACAAATGGGGAAGAAGA	0.45	60.044	20	TCGGGTGGCTAATTCGTAAG	0.5	60.089	20	250	98	347
BFAM-126	TRINITY_DN67385_c1_g1	2	p3	(GCT)8	24	582	605	CACTCATTTCGCTGGCTCTT	0.5	60.538	20	AACCCAAATGCGTCTCAGTC	0.5	60.119	20	241	485	725
BFAM-130	TRINITY_DN67469_c1_g1	1	p2	(AG)9	18	159	176	GAAGGATTGGGCAAAACAGA	0.45	60.051	20	AAACGCTCAGACCAAGAGGA	0.5	59.989	20	261	63	323
BFAM-133	TRINITY_DN67508_c1_g1	1	p2	(CT)11	22	70	91	AAAGCTACGAACTCCACCGA	0.5	59.875	20	CAAACACGGACACAGGAACA	0.5	60.606	20	214	24	237
BFAM-136	TRINITY_DN67572_c1_g1	2	p3	(TTC)7	21	1377	1397	GTGGGGAAATGAAGGGAAAT	0.45	59.996	20	GCATCTGTCCCGAATCAAAT	0.45	59.9	20	273	1239	1511
BFAM-154	TRINITY_DN68095_c2_g1	3	p2	(CT)9	18	529	546	ATGCCTGCCCATATGACATT	0.45	60.185	20	ATGCCAAAGCTCCAATTCAG	0.45	60.214	20	246	461	706
BFAM-159	TRINITY_DN68156_c4_g1	1	p2	(AG)10	20	105	124	TAACAACAAGGCGTGCTCTG	0.5	60.05	20	AAGCCCCCGTTGTATTTTCT	0.45	59.835	20	154	70	223
BFAM-165	TRINITY_DN68289_c0_g1	2	p2	(AG)8	16	215	230	TGTGGGTGATTTGGTGATTG	0.45	60.216	20	GTGGGGTTGTTGAAGGAAGA	0.5	59.943	20	232	188	419
BFAM-166	TRINITY_DN68308_c3_g1	3	p2	(CT)10	20	729	748	CAAATCCCGACAATCTCTCC	0.5	59.483	20	TGGAGGAAGCAGTCAAGGTT	0.5	59.844	20	225	609	833
BFAM-178	TRINITY_DN68543_c7_g1	1	p2	(GA)11	22	223	244	ACCAAACCAGAGATCCAACG	0.5	59.966	20	AATCTCTCACGCCCCTTTCT	0.5	60.212	20	176	132	307
BFAM-186	TRINITY_DN69068_c4_g1	1	p2	(TC)12	24	7501	7524	CATCTGAACCATGCCCTTCT	0.5	60.073	20	CCGACTCCGATGAGAAAACT	0.5	59.284	20	264	7361	7624
BFAM-204	TRINITY_DN69556_c0_g2	1	p3	(CTC)8	24	865	888	AACAGGGACGAGAAGCTCAA	0.5	59.989	20	GCAGAACCAGCTTTTGAACC	0.5	59.859	20	141	808	948
BFAM-205	TRINITY_DN69576_c2_g1	2	p2	(TC)8	16	2423	2438	ATAATCTCCGCCACTGCATC	0.5	60.066	20	CGCCAACGAAGAAGAAGAAC	0.5	59.993	20	135	2363	2497
BFAM-206	TRINITY_DN69595_c0_g1	3	p2	(GT)7	14	5448	5461	ACCTTCACCGAAACGACAAC	0.5	60.012	20	ATAATCCAGTCGCCGGTATG	0.5	59.807	20	270	5295	5564
BFAM-210	TRINITY_DN69747_c1_g3	1	p2	(TC)12	24	1345	1368	ACAGCCGAAATAACGACGAC	0.5	60.14	20	TAATCAACCAAAGCCCGTTC	0.45	59.938	20	168	1294	1461
BFAM-211	TRINITY_DN69749_c3_g2	1	p2	(AG)7	14	508	521	ACTTCCATGTTTCCCTCGTG	0.5	59.966	20	GCATTAGAACATGTGGGTTGC	0.476	60.388	21	280	455	734
BFAM-213	TRINITY_DN69791_c4_g1	1	p2	(AG)17	34	94	127	GAAGAGACCAGCTTGGTTACTGA	0.478	59.936	23	GCAAAAACGAAGCTTGAAGG	0.45	59.996	20	199	53	251
BFAM-218	TRINITY_DN69843_c0_g1	1	p2	(TC)11	22	2541	2562	TGCCTCTACCAGCATATGGA	0.5	59.251	20	TGGAGAGGATTCTTGTAAGCG	0.476	59.462	21	277	2324	2600
BFAM-219	TRINITY_DN69861_c0_g1	2	p2	(AT)12	24	2994	3017	AGAGTGCAAAGCAGCAAATG	0.45	59.224	20	CGTTGGGACTCATGTCAATG	0.5	59.96	20	235	2869	3103
BFAM-220	TRINITY_DN69943_c0_g1	1	p2	(TA)13	26	66	91	GCTCAACCATCCAACGATTT	0.45	59.939	20	TCCAGTGGCATCAGATTGAA	0.45	60.201	20	273	13	285
BFAM-222	TRINITY_DN70005_c3_g1	1	p3	(GAA)7	21	286	306	GAAAACGACGCCGTAATGAT	0.45	59.967	20	GTTTTGCTCTTCCTGATCGC	0.5	59.962	20	200	214	413
BFAM-223	TRINITY_DN70011_c1_g2	1	p2	(GA)7	14	337	350	AACCCAACACCAGAAAATGC	0.45	59.836	20	AGTGAAAAGCACGGGAGAGA	0.5	59.989	20	174	286	459
BFAM-225	TRINITY_DN70045_c1_g1	2	p2	(TC)18	36	1289	1324	GGCTCCCGATTGACTTGTAA	0.5	60.074	20	TTGAATGGAGATGGTGACGA	0.45	60.048	20	278	1147	1424
BFAM-229	TRINITY_DN70079_c2_g1	2	p3	(GAA)7	21	909	929	ATGGAAGCTGATGAATTGCC	0.45	60.043	20	GGGACCCTTAATGCTGTCAA	0.5	59.933	20	274	857	1130
BFAM-232	TRINITY_DN70105_c0_g1	2	p3	(AAG)8	24	1231	1254	GTGGCTGCAACACAGAGAAA	0.5	60.032	20	ATCATCGTCGTTGTCGTCAT	0.45	58.963	20	193	1114	1306
BFAM-233	TRINITY_DN70214_c0_g1	1	p2	(GT)7	14	119	132	CCGTTTTTCGATACGCAACT	0.45	60.131	20	CGGAAGGAGAGTGTTTGGAA	0.5	60.224	20	187	17	203
BFAM-234	TRINITY_DN70321_c0_g1	1	p3	(CAC)7	21	52	72	CACCACCACTTTCTCTCTGAA	0.476	57.916	21	ACCGTTTTTGTCGATTGGAG	0.45	59.971	20	276	19	294
BFAM-235	TRINITY_DN70377_c1_g2	1	p3	(TCA)7	21	1710	1730	CGGTTGCTGGAAGTACCAAT	0.5	59.993	20	CGGAAGAAAGGGTTACAGCA	0.5	60.241	20	278	1631	1908
BFAM-236	TRINITY_DN70386_c1_g1	1	p2	(CT)10	20	41	60	TGTTCTAACCACCCAAACCC	0.5	59.688	20	CGAGAACGAAGAACACCACA	0.5	59.873	20	270	3	272
BFAM-239	TRINITY_DN70418_c3_g1	2	p2	(TC)11	22	320	341	CAAACACACAGCTTCAACGG	0.5	60.338	20	TCCGATTATGACGGGACTTG	0.5	60.853	20	249	240	488
BFAM-240	TRINITY_DN70456_c3_g1	1	p2	(GA)7	14	238	251	AGCAGCTTCCCCATTACAGA	0.5	59.836	20	GCCCCGTATTTGCATTAGAA	0.45	59.928	20	192	190	381
BFAM-241	TRINITY_DN70479_c2_g2	2	p3	(CAA)8	24	2760	2783	ATCAGAGAGGCGGACTTGAA	0.5	59.95	20	TCATTTGCCCTCCTAATTGC	0.45	60.038	20	153	2673	2825
BFAM-244	TRINITY_DN70508_c0_g1	2	p2	(AG)7	14	1149	1162	CTTCTCTGCACAGTTTGCCA	0.5	60.175	20	CCGACACCTTCTTCCATGTT	0.5	59.966	20	176	1121	1296
BFAM-245	TRINITY_DN70599_c3_g1	2	p3	(AAG)7	21	560	580	TCGTGTGTTTCTCGGTCATC	0.5	59.682	20	CCAAGCAAGTTTCCCAGAAC	0.5	59.711	20	271	436	706
BFAM-246	TRINITY_DN70599_c3_g2	2	p3	(TCT)7	21	564	584	CCAAGCAAGTTTCCCAGAAC	0.5	59.711	20	TCGTGTGTTTCTCGGTCATC	0.5	59.682	20	271	437	707
BFAM-251	TRINITY_DN70954_c2_g1	1	p2	(TA)7	14	251	264	TACATCCATGGCAAACCTGA	0.45	59.924	20	AGCCAGCATGAGATCAAAGC	0.5	60.514	20	228	165	392
BFAM-254	TRINITY_DN71113_c0_g1	3	p3	(AAG)7	21	1926	1946	GGACGAATGGAGATTGGAGA	0.5	60.011	20	AAAGAGCTCCAAGAGGGTGA	0.5	59.014	20	244	1748	1991
BFAM-255	TRINITY_DN71197_c2_g2	1	p2	(AT)10	20	444	463	CGCACCTTTCAGTAATGCCT	0.5	60.27	20	AGAACATGCCCACAACCTGT	0.5	60.431	20	264	360	623
BFAM-256	TRINITY_DN71201_c5_g2	1	p3	(AAT)7	21	3021	3041	ACTTGGTGAAATGGGTCTGC	0.5	59.973	20	AGGAGAGAGTTTCCCATCCTT	0.476	58.279	21	263	2805	3067
BFAM-259	TRINITY_DN71270_c1_g1	1	p2	(AG)8	16	3305	3320	CAAAGACCGGCACAAGAAGT	0.5	60.291	20	AAACCCACAACATCCCATTG	0.45	60.474	20	178	3279	3456
BFAM-260	TRINITY_DN71375_c0_g1	2	p2	(AG)12	24	3221	3244	AATCAGAGAGCCGAGGATGA	0.5	59.91	20	CAACCCAACCACCAACTTCT	0.5	59.861	20	249	3021	3269
BFAM-261	TRINITY_DN71383_c5_g1	3	p2	(TA)8	16	1054	1069	TTGTTCTGGGTTTGTTGGTG	0.45	59.435	20	CACAACTTCAAAGGCCAGTC	0.5	58.342	20	252	1028	1279
BFAM-262	TRINITY_DN71387_c0_g1	2	p2	(AT)7	14	1239	1252	TGTTGTGTTCGTTCCATCGT	0.45	60.008	20	CCTTTGGTTCCCTGACCTTT	0.5	60.332	20	243	1206	1448
BFAM-263	TRINITY_DN71387_c0_g2	1	p2	(TG)10	20	279	298	TATGGGCAGTCTTGGGTTTC	0.5	59.933	20	CCAGGAACAAGCATGGATTT	0.45	59.933	20	223	177	399
BFAM-265	TRINITY_DN71444_c4_g3	1	p2	(TC)7	14	601	614	TGTTACGGATTCTGGCAGTG	0.5	59.716	20	TTTCGCTACGCACAGATACG	0.5	60.037	20	269	412	680
BFAM-266	TRINITY_DN71482_c1_g1	1	p3	(GTG)7	21	1104	1124	CAGCAGCAGAAAAACCACAA	0.45	60.027	20	ACCATCAGCTCCAAAGCAGT	0.5	59.874	20	230	975	1204
BFAM-270	TRINITY_DN71579_c1_g2	2	p3	(GAA)8	24	3708	3731	CGGGAGTTGATGACGAGAAT	0.5	60.073	20	TTTCCTATCGACGCTTCACC	0.5	60.214	20	274	3501	3774
BFAM-271	TRINITY_DN71617_c0_g4	1	p2	(AT)10	20	511	530	CGCATTCTTCATCATTCCAG	0.45	59.226	20	CAAAAATTGTGTCCCCCATC	0.45	60.029	20	278	279	556
BFAM-272	TRINITY_DN71653_c0_g2	3	p2	(TC)7	14	2102	2115	TTTTCTTCCACACCCACCTC	0.5	59.943	20	ACCGTAGACATGGTTGCCTT	0.5	59.478	20	131	2017	2147
BFAM-273	TRINITY_DN71694_c0_g2	1	p2	(GA)10	20	3187	3206	GCTTGGCTTTGTTCAAGAGG	0.5	59.993	20	GAATCCAACGGCAAAGAAGA	0.45	60.192	20	197	3149	3345
BFAM-277	TRINITY_DN71802_c0_g2	1	p2	(TG)9	18	48	65	AGGTGTCTTCATTGCTCGAAG	0.476	59.487	21	CAGAAACCGGAACAAACGAT	0.45	59.971	20	212	0	211
BFAM-281	TRINITY_DN71957_c0_g2	2	p2	(AT)8	16	3178	3193	GCATGTGATGGCTTTCAACT	0.45	58.726	20	CCAGGGGATTTGCATTTGTA	0.45	60.692	20	279	3020	3298
BFAM-282	TRINITY_DN71986_c3_g1	1	p2	(AT)8	16	232	247	TCGTGATTTGTCGATACCCA	0.45	59.924	20	CTTTTGCTTTTCGCATGTCC	0.45	60.752	20	192	94	285
BFAM-287	TRINITY_DN72072_c2_g2	2	p3	(TGA)7	21	411	431	TGGCACAATGGGTCAGATAA	0.45	59.924	20	CCAACGCGGTTTACAATCTT	0.45	59.996	20	199	329	527
BFAM-295	TRINITY_DN72397_c3_g1	2	p2	(TC)9	18	1981	1998	AGAACGATCCGGTTGTAACG	0.5	59.993	20	TCACGCTCTCACACACACAA	0.5	60.07	20	199	1840	2038
BFAM-299	TRINITY_DN72653_c0_g1	1	p3	(CAA)8	24	1051	1074	TTCTTCTTTGGGTGGTGGAC	0.5	59.943	20	ACTTCGATTTTTCCCAGGGT	0.45	59.805	20	257	864	1120

## Sheet: Table S8
The gene flow value among the six populations in Acer miaotaiense
Pop	Pop1	Pop2	Pop3	Pop4	Pop5	Pop6
Pop1		3.596	3.128	2.559	2.955	3.596
Pop2			3.987	2.382	1.905	2.438
Pop3				2.799	2.762	2.997
Pop4					2.177	2.497
Pop5						2.354
Pop6
